# Supplementary material for: Association between Human Leukocyte Antigen and End-Stage Renal Disease in Patients from Transylvania, Romania
Source: Int J Mol Sci. 2023 Aug 29;24(17):13383. doi: 10.3390/ijms241713383 (PMC10488296; doi:10.3390/ijms241713383)
Supplement: Supplementary file 1 [file ijms-24-13383-s001.zip]

Archive with 2 entries (2 files):
- supplementary Files S1.xlsx
- supplementary Files S2.xlsx
