# Supplementary material for: Association between Human Leukocyte Antigen and End-Stage Renal Disease in Patients from Transylvania, Romania
Source: Int J Mol Sci. 2023 Aug 29;24(17):13383. doi: 10.3390/ijms241713383 (PMC10488296; doi:10.3390/ijms241713383)
Supplement: Supplementary file 1 [file ijms-24-13383-s001.zip › supplementary Files S1.xlsx]

## Sheet: Sheet1
ignore	x	hla	OR (CI95%)	P value	effect	hla_no	Cases.with.at.least.one.copy.of.allele	Cases.heterozygous	Cases.homozygous	Cases.nonzygous	Cases.with.at.most.one.copy.of.allele	Controls.with.at.least.one.copy.of.allele	Controls.heterozygous	Controls.homozygous	Controls.nonzygous	Controls.with.at.most.one.copy.of.allele	Alleles.in.cases..total	Alleles.in.cases..heterozygous	Alleles.in.cases..homozygous	Alleles.in.cases..of.other.types	Alleles.in.cases..of.non.homozygous..irrespective.of.type	Alleles.in.controls..total	Alleles.in.controls..heterozygous	Alleles.in.controls..homozygous	Alleles.in.controls..of.other.types	Alleles.in.controls..of.non.homozygous..irrespective.of.type	P.value.chosen.for.patients.case.control.by.counts	P.value.chosen.for.alleles.case.control.by.counts	p.chi2.patients	p.chi2.alleles	p.fisher.patients	p.fisher.alleles	can.use.chi2.patients	can.use.chi2.alelele	Patients with at least one copy v patients without p_chi2_cor	Patients with at least one copy v patients without p_chi2	Patients with at least one copy v patients without p_fisher	Patients with at least one copy v patients without p_chosen	Patients with at least one copy v patients without can_use_chi2	Patients with at least one copy v patients without OR	Patients with at least one copy v patients without OR_inf	Patients with at least one copy v patients without OR_sup	Patients with at least one copy v patients without OR_Fisher	Patients with at least one copy v patients without OR_F_inf	Patients with at least one copy v patients without OR_F_sup	Patients homo v hetero p_chi2_cor	Patients homo v hetero p_chi2	Patients homo v hetero p_fisher	Patients homo v hetero p_chosen
FALSE	1	(Intercept)	#N/A			0	0	0	0	0	0	0	0	0	0	0	0	0	0	0	0	0	0	0	0	0	0	0	0	0	0	0	0	0	#N/A	#N/A	#N/A	#N/A	#N/A	#N/A	#N/A	#N/A	#N/A	#N/A	#N/A	#N/A	#N/A	#N/A	#N/A
FALSE	2	A1	1,01 (0,9 - 1,12)	0.902		2	618	557	61	1774	2331	852	780	72	2422	3202	679	557	122	4105	4662	924	780	144	5624	6404	0.637093	0.444226	0.637093	0.444226	0.631581	0.443016	1	1	0.898146	0.873916	0.878124	0.873916	1	0.990306	0.878042	1.11692	0.990307	0.87628	1.11885	0.398306	0.348889	0.358184	0.348889
FALSE	4	A2	1,04 (0,96 - 1,13)	0.37		3	1168	991	177	1224	2215	1548	1305	243	1726	3031	1345	991	354	3439	4430	1791	1305	486	4757	6062	0.477597	0.587065	0.477597	0.587065	0.476288	0.58657	1	1	0.260612	0.249376	0.258197	0.249376	1	1.06397	0.957422	1.18239	1.06395	0.95602	1.18409	0.738156	0.698095	0.707848	0.698095
FALSE	10	A3	0,94 (0,83 - 1,06)	0.307		4	462	431	31	1930	2361	665	616	49	2609	3225	493	431	62	4291	4722	714	616	98	5834	6450	0.59445	0.503137	0.59445	0.503137	0.600507	0.509701	1	1	0.370774	0.353036	0.363065	0.353036	1	0.939155	0.822612	1.07221	0.939145	0.820562	1.07438	0.760036	0.672034	0.724265	0.672034
FALSE	3	A11	1,23 (1,07 - 1,41)	0.003	risk	5	409	388	21	1983	2371	470	453	17	2804	3257	430	388	42	4354	4742	487	453	34	6061	6514	0.0101686	0.0034812	0.0101686	0.0034812	0.010091	0.00363493	1	1	0.00543922	0.00484822	0.00531582	0.00484822	1	1.2305	1.06496	1.42176	1.23044	1.06192	1.42539	0.348683	0.269856	0.319231	0.319231
FALSE	5	A23	1,09 (0,87 - 1,38)	0.442		6	126	118	8	2266	2384	167	166	1	3107	3273	134	118	16	4650	4768	168	166	2	6380	6546	0.0174878	0.000312664	0.0174878	0.000312664	0.0184284	0.000262456	1	1	0.826461	0.779497	0.808122	0.779497	1	1.03451	0.815782	1.31189	1.03452	0.80897	1.3203	0.0130552	0.0047399	0.00583901	0.00583901
FALSE	6	A24	1,02 (0,91 - 1,14)	0.744		7	520	473	47	1872	2345	722	681	41	2552	3233	567	473	94	4217	4690	763	681	82	5785	6466	0.0724133	0.00757885	0.0724133	0.00757885	0.0729207	0.0080006	1	1	0.803259	0.778219	0.794838	0.778219	1	0.981841	0.864275	1.1154	0.981842	0.862281	1.11753	0.0304197	0.0228062	0.0250374	0.0228062
FALSE	7	A25	1,06 (0,86 - 1,31)	0.576		8	153	148	5	2239	2387	199	194	5	3075	3269	158	148	10	4626	4774	204	194	10	6344	6538	0.810496	0.717614	0.810496	0.717614	0.808342	0.699641	1	1	0.664096	0.624147	0.655843	0.624147	1	1.05592	0.849373	1.31268	1.05588	0.843507	1.31982	0.920913	0.672385	0.751973	0.751973
FALSE	8	A26	0,95 (0,8 - 1,13)	0.584		9	223	220	3	2169	2389	316	308	8	2958	3266	226	220	6	4558	4778	324	308	16	6224	6532	0.580116	0.350969	0.580116	0.350969	0.617272	0.363721	1	1	0.710539	0.676699	0.713859	0.676699	1	0.962402	0.803746	1.15238	0.962402	0.799898	1.15654	0.515623	0.337367	0.538144	0.538144
FALSE	9	A29	1,02 (0,77 - 1,35)	0.942		10	83	82	1	2309	2391	110	107	3	3164	3271	84	82	2	4700	4782	113	107	6	6435	6542	0.780651	0.630833	0.743138	0.58324	0.780651	0.630833	0	0	0.879576	0.821474	0.824353	0.821474	1	1.03395	0.773683	1.38176	1.03396	0.763992	1.39491	0.822185	0.462329	0.635903	0.635903
FALSE	11	A30	0,53 (0,4 - 0,69)	<0.001	protective	11	71	71	0	2321	2392	177	172	5	3097	3269	71	71	0	4713	4784	182	172	10	6366	6538	7.41121e-06	4.52529e-06	2.31927e-05	4.52529e-06	7.41121e-06	9.4106e-07	0	1	1.27294e-05	9.40395e-06	7.06665e-06	9.40395e-06	1	0.535243	0.404307	0.708584	0.535303	0.398428	0.712834	0.351871	0.152515	0.325406	0.325406
FALSE	12	A31	0,96 (0,75 - 1,22)	0.741		12	111	109	2	2281	2390	156	151	5	3118	3269	113	109	4	4671	4780	161	151	10	6387	6538	0.846813	0.582625	0.761198	0.582625	0.846813	0.635517	0	1	0.877064	0.827304	0.849178	0.827304	1	0.972633	0.758018	1.24801	0.972636	0.750891	1.25656	0.749938	0.479381	0.703012	0.703012
FALSE	13	A32	0,93 (0,78 - 1,12)	0.445		13	196	190	6	2196	2386	288	280	8	2986	3266	202	190	12	4582	4772	296	280	16	6252	6532	0.713413	0.723051	0.713413	0.723051	0.710971	0.723766	1	1	0.451206	0.42283	0.441507	0.42283	1	0.925382	0.765506	1.11865	0.925374	0.761372	1.12303	1	0.855077	1	1
FALSE	14	A33	0,8 (0,61 - 1,06)	0.13		14	82	82	0	2310	2392	136	133	3	3138	3271	82	82	0	4702	4784	139	133	6	6409	6542	0.190525	0.0441757	0.154689	0.0524482	0.190525	0.0441757	0	0	0.182508	0.160618	0.162813	0.160618	1	0.81906	0.619494	1.08292	0.819089	0.611654	1.09133	0.450723	0.175648	0.292775	0.292775
FALSE	15	A34	6,17 (1,33 - 28,57)	0.011	risk	15	9	9	0	2383	2392	2	2	0	3272	3274	9	9	0	4775	4784	2	2	0	6546	6548	0.0113664	0.0114027	#N/A	#N/A	0.0113664	0.0114027	0	0	0.0184562	0.0077709	0.0113664	0.0113664	0	6.17877	1.33377	28.6236	6.17594	1.27687	58.7096	#N/A	#N/A	1	1
TRUE	16	A36				16	2	2	0	2390	2392	0	0	0	3274	3274	2	2	0	4782	4784	0	0	0	6548	6548	0.178182	0.178204	#N/A	#N/A	0.178182	0.178204	0	0	0.347803	0.0979613	0.178182	0.178182	0	#DIV/0!	#N/A	#DIV/0!	#DIV/0!	0.257089	#DIV/0!	#N/A	#N/A	1	1
FALSE	17	A66	0,95 (0,61 - 1,47)	0.911		17	34	34	0	2358	2392	48	47	1	3226	3273	34	34	0	4750	4784	49	47	2	6499	6546	1	0.691685	0.693218	0.481057	1	0.691685	0	0	0.978848	0.889351	0.910888	0.910888	0	0.969077	0.622538	1.50852	0.969079	0.603493	1.54072	1	0.397104	1	1
FALSE	18	A68	0,88 (0,7 - 1,09)	0.248		18	133	132	1	2259	2391	204	200	4	3070	3270	134	132	2	4650	4782	208	200	8	6340	6540	0.401701	0.236262	0.386769	0.236262	0.401701	0.256208	0	1	0.318563	0.291756	0.306278	0.291756	1	0.88602	0.707435	1.10969	0.886061	0.701878	1.11558	0.662622	0.369607	0.651904	0.651904
FALSE	19	A69	2,4 (1,18 - 4,89)	0.02	risk	19	21	21	0	2371	2392	12	12	0	3262	3274	21	21	0	4763	4784	12	12	0	6536	6548	0.0200835	0.0202628	#N/A	#N/A	0.0200835	0.0202628	0	0	0.0202414	0.012469	0.0200835	0.0200835	0	2.40763	1.18223	4.90319	2.40727	1.12855	5.37866	#N/A	#N/A	1	1
TRUE	20	A74				20	0	0	0	2392	2392	11	11	0	3263	3274	0	0	0	4784	4784	11	11	0	6537	6548	0.0035884	0.00360256	#N/A	#N/A	0.0035884	0.00360256	0	0	0.0113373	0.00454463	0.0035884	0.0035884	0	0	0	#N/A	0	0	0.544214	#N/A	#N/A	1	1
FALSE	48	B7	0,93 (0,8 - 1,09)	0.392		21	260	249	11	2132	2381	379	362	17	2895	3257	271	249	22	4513	4762	396	362	34	6152	6514	0.700089	0.678067	0.700089	0.678067	0.71813	0.683476	1	1	0.430797	0.406344	0.419342	0.406344	1	0.931527	0.787901	1.10133	0.93152	0.784616	1.10473	1	0.87719	1	1
FALSE	52	B8	0,92 (0,8 - 1,05)	0.212		22	346	317	29	2046	2363	532	508	24	2742	3250	375	317	58	4409	4726	556	508	48	5992	6500	0.0124012	0.00276383	0.0124012	0.00276383	0.0124735	0.00277994	1	1	0.0724857	0.0667697	0.0686269	0.0667697	1	0.871618	0.752479	1.00962	0.87164	0.750091	1.01203	0.0272475	0.0186252	0.020634	0.020634
FALSE	21	B13	0,89 (0,73 - 1,1)	0.288		23	147	142	5	2245	2387	226	220	6	3048	3268	152	142	10	4632	4774	232	220	12	6316	6536	0.482148	0.481982	0.482148	0.481982	0.466035	0.474581	1	1	0.279598	0.256184	0.278065	0.256184	1	0.883095	0.712455	1.09461	0.883134	0.707375	1.09994	0.91775	0.677095	0.758022	0.758022
FALSE	22	B14	0,81 (0,63 - 1,03)	0.09		24	98	94	4	2294	2388	170	168	2	3104	3272	102	94	8	4682	4776	172	168	4	6376	6544	0.0403137	0.0256608	0.0507926	0.0256608	0.0403137	0.0240983	0	1	0.063576	0.0550481	0.0573904	0.0550481	1	0.780019	0.604824	1.00596	0.780054	0.598423	1.01231	0.262875	0.121555	0.19562	0.19562
FALSE	23	B15	0,95 (0,79 - 1,15)	0.634		25	180	172	8	2212	2384	264	259	5	3010	3269	188	172	16	4596	4768	269	259	10	6279	6538	0.22589	0.0849825	0.22589	0.0849825	0.223402	0.086714	1	1	0.487153	0.456339	0.483597	0.456339	1	0.927791	0.761704	1.13009	0.927784	0.757246	1.13487	0.201097	0.117557	0.152626	0.152626
FALSE	24	B18	1,01 (0,9 - 1,14)	0.871		26	474	432	42	1918	2350	660	620	40	2614	3234	516	432	84	4268	4700	700	620	80	5848	6468	0.190408	0.0491893	0.190408	0.0491893	0.190364	0.050972	1	1	0.775728	0.750103	0.762314	0.750103	1	0.978794	0.857843	1.1168	0.978795	0.855728	1.11906	0.0930595	0.0725416	0.0812962	0.0725416
FALSE	25	B27	1,06 (0,89 - 1,26)	0.522		27	231	220	11	2161	2381	311	308	3	2963	3271	242	220	22	4542	4762	314	308	6	6234	6542	0.0217702	0.000486667	0.0217702	0.000486667	0.0247884	0.000489515	1	1	0.877511	0.841598	0.854928	0.841598	1	1.01842	0.851472	1.21811	1.01843	0.847484	1.22252	0.0130572	0.00585157	0.0107731	0.0107731
FALSE	26	B35	1,09 (0,98 - 1,2)	0.122		28	667	589	78	1725	2314	874	797	77	2400	3197	745	589	156	4039	4628	951	797	154	5597	6394	0.106039	0.0125753	0.106039	0.0125753	0.106238	0.0129369	1	1	0.335271	0.320333	0.333462	0.320333	1	1.06178	0.94337	1.19506	1.06176	0.941569	1.19704	0.0751516	0.0621804	0.0724227	0.0621804
FALSE	27	B37	1,12 (0,79 - 1,59)	0.531		29	58	58	0	2334	2392	71	71	0	3203	3274	58	58	0	4726	4784	71	71	0	6477	6548	0.529116	0.53148	#N/A	#N/A	0.529116	0.53148	0	0	0.583505	0.52319	0.529116	0.529116	0	1.12105	0.789218	1.59241	1.12103	0.775129	1.61563	#N/A	#N/A	1	1
FALSE	28	B38	0,78 (0,64 - 0,95)	0.013	protective	30	156	150	6	2236	2386	272	262	10	3002	3264	162	150	12	4622	4772	282	262	20	6266	6528	0.0423827	0.0442749	0.0423827	0.0442749	0.0404954	0.0416784	1	1	0.0138175	0.0119755	0.0125855	0.0119755	1	0.770007	0.62771	0.944561	0.770043	0.623499	0.948478	1	0.929032	1	1
FALSE	29	B39	1,23 (0,98 - 1,55)	0.077		31	138	134	4	2254	2388	156	153	3	3118	3271	142	134	8	4642	4776	159	153	6	6389	6542	0.182397	0.156022	0.207996	0.156022	0.182397	0.150299	0	1	0.104604	0.0922652	0.101471	0.0922652	1	1.2237	0.967066	1.54845	1.22365	0.959659	1.55904	0.869529	0.584021	0.709801	0.709801
FALSE	30	B40	1,11 (0,94 - 1,32)	0.204		32	248	236	12	2144	2380	311	301	10	2963	3264	260	236	24	4524	4760	321	301	20	6227	6528	0.34194	0.175177	0.34194	0.175177	0.330588	0.175675	1	1	0.299241	0.278736	0.279461	0.278736	1	1.10204	0.92431	1.31395	1.10202	0.920246	1.31872	0.446232	0.326775	0.383798	0.383798
FALSE	31	B41	1,76 (1,34 - 2,3)	<0.001	risk	33	122	122	0	2270	2392	94	92	2	3180	3272	122	122	0	4662	4784	96	92	4	6452	6544	9.93358e-06	6.41818e-06	2.28677e-05	1.3337e-05	9.93358e-06	6.41818e-06	0	0	2.06474e-05	1.50466e-05	2.22982e-05	1.50466e-05	1	1.81816	1.38195	2.39207	1.81792	1.36999	2.41861	0.366954	0.105524	0.188243	0.188243
FALSE	32	B42	5,48 (0,61 - 49,03)	0.17		34	4	4	0	2388	2392	1	1	0	3273	3274	4	4	0	4780	4784	1	1	0	6547	6548	0.169417	0.169509	#N/A	#N/A	0.169417	0.169509	0	0	0.208249	0.0870209	0.169417	0.169417	0	5.48241	0.612359	49.0837	5.48147	0.541912	269.709	#N/A	#N/A	1	1
FALSE	33	B44	0,77 (0,67 - 0,88)	<0.001	protective	35	356	332	24	2036	2368	632	602	30	2642	3244	380	332	48	4404	4736	662	602	60	5886	6488	3.68233e-05	8.75598e-05	3.68233e-05	8.75598e-05	3.05844e-05	7.73743e-05	1	1	1.73876e-05	1.48107e-05	1.49943e-05	1.48107e-05	1	0.73095	0.634085	0.842614	0.730993	0.63215	0.844431	0.238594	0.185412	0.191932	0.191932
FALSE	34	B45	0,86 (0,42 - 1,78)	0.721		36	12	12	0	2380	2392	19	19	0	3255	3274	12	12	0	4772	4784	19	19	0	6529	6548	0.720146	0.720513	#N/A	#N/A	0.720146	0.720513	0	0	0.830459	0.691785	0.720146	0.720146	0	0.863777	0.418495	1.78284	0.863818	0.381602	1.87844	#N/A	#N/A	1	1
FALSE	35	B46	0,34 (0,04 - 3,06)	0.405		37	1	1	0	2391	2392	4	4	0	3270	3274	1	1	0	4783	4784	4	4	0	6544	6548	0.404723	0.404823	#N/A	#N/A	0.404723	0.404823	0	0	0.580034	0.314287	0.404723	0.404723	0	0.341907	0.0381894	3.06107	0.341968	0.00694434	3.45846	#N/A	#N/A	1	1
FALSE	36	B47	1,49 (0,94 - 2,38)	0.093		38	37	37	0	2355	2392	34	34	0	3240	3274	37	37	0	4747	4784	34	34	0	6514	6548	0.0918743	0.0928845	#N/A	#N/A	0.0918743	0.0928845	0	0	0.114554	0.0893281	0.0918743	0.0918743	0	1.49719	0.937012	2.39226	1.49705	0.91113	2.46679	#N/A	#N/A	1	1
FALSE	37	B48	0,27 (0,09 - 0,8)	0.012	protective	39	4	4	0	2388	2392	20	20	0	3254	3274	4	4	0	4780	4784	20	20	0	6528	6548	0.011836	0.011922	#N/A	#N/A	0.011836	0.011922	0	0	0.0196702	0.0110959	0.011836	0.011836	0	0.272529	0.093029	0.798377	0.272583	0.0676836	0.815163	#N/A	#N/A	1	1
FALSE	38	B49	1,24 (0,95 - 1,63)	0.125		40	98	94	4	2294	2388	110	107	3	3164	3271	102	94	8	4682	4776	113	107	6	6435	6542	0.288826	0.21975	0.297799	0.21975	0.288826	0.20855	0	1	0.165775	0.144999	0.152781	0.144999	1	1.22879	0.931011	1.6218	1.22873	0.921078	1.63726	0.876401	0.588739	0.709041	0.709041
FALSE	39	B50	1,64 (1,15 - 2,34)	0.006	risk	41	65	62	3	2327	2389	56	55	1	3218	3273	68	62	6	4716	4778	57	55	2	6491	6546	0.0151509	0.00812906	0.0238297	0.0101652	0.0151509	0.00812906	0	0	0.0125426	0.00961075	0.0117389	0.0117389	0	1.60515	1.11841	2.30373	1.60497	1.10069	2.34674	0.720205	0.385354	0.622949	0.622949
FALSE	40	B51	1,16 (1,02 - 1,31)	0.025	risk	42	451	421	30	1941	2362	552	527	25	2722	3249	481	421	60	4303	4724	577	527	50	5971	6498	0.0507113	0.0100877	0.0507113	0.0100877	0.0506387	0.0105424	1	1	0.0564705	0.0520618	0.0527058	0.0520618	1	1.14578	0.998723	1.31448	1.14575	0.996084	1.31745	0.183618	0.141805	0.163498	0.163498
FALSE	41	B52	0,84 (0,65 - 1,1)	0.228		43	86	83	3	2306	2389	141	138	3	3133	3271	89	83	6	4695	4778	144	138	6	6404	6542	0.292557	0.316974	0.334651	0.316974	0.292557	0.312949	0	1	0.200559	0.177485	0.192616	0.177485	1	0.828668	0.630372	1.08934	0.828695	0.622785	1.09752	0.846564	0.535282	0.67564	0.67564
FALSE	42	B53	0,73 (0,31 - 1,72)	0.532		44	7	6	1	2385	2391	15	15	0	3259	3274	8	6	2	4776	4782	15	15	0	6533	6548	0.183065	0.109747	0.225891	0.114098	0.183065	0.109747	0	0	0.439416	0.322452	0.390649	0.390649	0	0.63768	0.259594	1.56643	0.637729	0.219607	1.66477	0.689491	0.134056	0.318182	0.318182
TRUE	43	B54				45	0	0	0	2392	2392	2	2	0	3272	3274	0	0	0	4784	4784	2	2	0	6546	6548	0.51203	0.512073	#N/A	#N/A	0.51203	0.512073	0	0	0.621971	0.226656	0.51203	0.51203	0	0	0	#N/A	0	0	7.28789	#N/A	#N/A	1	1
FALSE	44	B55	0,94 (0,72 - 1,24)	0.726		46	82	77	5	2310	2387	124	122	2	3150	3272	87	77	10	4697	4774	126	122	4	6422	6544	0.170891	0.0519975	0.175536	0.0519975	0.170891	0.0521688	0	1	0.520975	0.475416	0.517967	0.475416	1	0.90176	0.678748	1.19805	0.901748	0.670178	1.2082	0.178233	0.0820309	0.117321	0.117321
FALSE	45	B56	1,1 (0,74 - 1,63)	0.686		47	44	43	1	2348	2391	55	54	1	3219	3273	45	43	2	4739	4782	56	54	2	6492	6546	0.843582	0.859234	0.891005	0.869823	0.843582	0.859234	0	0	0.726258	0.650727	0.681878	0.681878	0	1.09676	0.735195	1.63615	1.09674	0.717903	1.66693	1	0.873089	1	1
FALSE	46	B57	0,9 (0,68 - 1,19)	0.478		48	80	78	2	2312	2390	124	123	1	3150	3273	82	78	4	4702	4780	125	123	2	6423	6546	0.443885	0.27262	0.422771	0.295291	0.443885	0.27262	0	0	0.416954	0.376746	0.38729	0.376746	1	0.879004	0.660264	1.17021	0.879046	0.6517	1.18012	0.69992	0.326547	0.562417	0.562417
FALSE	47	B58	0,8 (0,55 - 1,17)	0.299		49	43	43	0	2349	2392	73	73	0	3201	3274	43	43	0	4741	4784	73	73	0	6475	6548	0.296158	0.298673	#N/A	#N/A	0.296158	0.298673	0	0	0.29869	0.256703	0.296158	0.296158	0	0.802691	0.548641	1.17438	0.802722	0.535381	1.19079	#N/A	#N/A	1	1
TRUE	49	B70				50	2	2	0	2390	2392	0	0	0	3274	3274	2	2	0	4782	4784	0	0	0	6548	6548	0.178182	0.178204	#N/A	#N/A	0.178182	0.178204	0	0	0.347803	0.0979613	0.178182	0.178182	0	#DIV/0!	#N/A	#DIV/0!	#DIV/0!	0.257089	#DIV/0!	#N/A	#N/A	1	1
FALSE	50	B73	2,74 (0,25 - 30,21)	0.577		51	2	2	0	2390	2392	1	1	0	3273	3274	2	2	0	4782	4784	1	1	0	6547	6548	0.577032	0.57708	#N/A	#N/A	0.577032	0.57708	0	0	0.784838	0.391086	0.577032	0.577032	0	2.73891	0.248201	30.2241	2.73843	0.142478	161.482	#N/A	#N/A	1	1
TRUE	51	B78				52	2	2	0	2390	2392	0	0	0	3274	3274	2	2	0	4782	4784	0	0	0	6548	6548	0.178182	0.178204	#N/A	#N/A	0.178182	0.178204	0	0	0.347803	0.0979613	0.178182	0.178182	0	#DIV/0!	#N/A	#DIV/0!	#DIV/0!	0.257089	#DIV/0!	#N/A	#N/A	1	1
FALSE	53	DR1	0,91 (0,8 - 1,03)	0.136		53	395	362	33	1997	2359	612	584	28	2662	3246	428	362	66	4356	4718	640	584	56	5908	6492	0.00557146	0.00128052	0.00557146	0.00128052	0.00536268	0.00130135	1	1	0.037135	0.0340519	0.0348045	0.0340519	1	0.860351	0.748571	0.988822	0.860374	0.746455	0.990974	0.020376	0.014103	0.0207147	0.0207147
FALSE	61	DR3	1,12 (0,99 - 1,25)	0.063		54	531	479	52	1861	2340	675	626	49	2599	3225	583	479	104	4201	4680	724	626	98	5824	6450	0.101455	0.01749	0.101455	0.01749	0.102635	0.017992	1	1	0.160305	0.150745	0.157696	0.150745	1	1.09863	0.966314	1.24906	1.09861	0.964128	1.25151	0.141004	0.11485	0.117611	0.11485
FALSE	62	DR4	1,12 (0,99 - 1,28)	0.072		55	448	421	27	1944	2365	560	535	25	2714	3249	475	421	54	4309	4730	585	535	50	5963	6498	0.15324	0.0602684	0.15324	0.0602684	0.155871	0.0618487	1	1	0.122538	0.114251	0.121749	0.114251	1	1.11687	0.973675	1.28113	1.11685	0.9711	1.28401	0.331476	0.265095	0.315962	0.315962
FALSE	63	DR7	0,75 (0,66 - 0,86)	<0.001	protective	56	375	353	22	2017	2370	663	624	39	2611	3235	397	353	44	4387	4740	702	624	78	5846	6470	6.38393e-05	9.50784e-05	6.38393e-05	9.50784e-05	5.77847e-05	8.62105e-05	1	1	1.29779e-05	1.10648e-05	1.15884e-05	1.10648e-05	1	0.732181	0.636951	0.84165	0.732224	0.635087	0.843407	1	0.991764	1	1
FALSE	64	DR8	0,71 (0,54 - 0,93)	0.013	protective	57	78	76	2	2314	2390	151	148	3	3123	3271	80	76	4	4704	4780	154	148	6	6394	6542	0.0291555	0.0395909	0.0372379	0.0395909	0.0291555	0.0329791	0	1	0.0130435	0.0107454	0.0114003	0.0107454	1	0.69715	0.527666	0.921071	0.697194	0.52068	0.927544	1	0.776929	1	1
FALSE	65	DR9	1,53 (0,8 - 2,95)	0.237		58	19	19	0	2373	2392	17	17	0	3257	3274	19	19	0	4765	4784	17	17	0	6531	6548	0.236202	0.236946	#N/A	#N/A	0.236202	0.236946	0	0	0.263653	0.198073	0.236202	0.236202	0	1.534	0.795646	2.95753	1.53385	0.753123	3.14873	#N/A	#N/A	1	1
FALSE	54	DR10	1,54 (1,13 - 2,09)	0.007	risk	59	84	81	3	2308	2389	78	78	0	3196	3274	87	81	6	4697	4778	78	78	0	6470	6548	0.00651031	0.000766619	0.00979697	0.00130279	0.00651031	0.000766619	0	0	0.0147465	0.0117607	0.0123812	0.0123812	0	1.49127	1.09069	2.03896	1.49113	1.07719	2.06623	0.270659	0.092043	0.246377	0.246377
FALSE	55	DR11	1,15 (1,05 - 1,27)	0.002	risk	60	881	752	129	1511	2263	1113	994	119	2161	3155	1010	752	258	3774	4526	1232	994	238	5316	6310	0.00248019	1.78719e-05	0.00248019	1.78719e-05	0.0026071	2.01533e-05	1	1	0.0292883	0.027262	0.0280625	0.027262	1	1.13206	1.01399	1.26388	1.13204	1.01234	1.26577	0.00969897	0.00793778	0.00932502	0.00793778
FALSE	56	DR12	1,05 (0,79 - 1,39)	0.771		61	81	77	4	2311	2388	111	111	0	3163	3274	85	77	8	4699	4776	111	111	0	6437	6548	0.0639173	0.00269749	0.0608973	0.00393848	0.0639173	0.00269749	0	0	1	0.993343	1	0.993343	1	0.99876	0.746292	1.33664	0.998761	0.736717	1.34926	0.0636737	0.0179799	0.0303212	0.0303212
FALSE	57	DR13	0,76 (0,67 - 0,86)	<0.001	protective	62	387	349	38	2005	2354	692	642	50	2582	3224	425	349	76	4359	4708	742	642	100	5806	6448	5.74615e-06	1.82877e-05	5.74615e-06	1.82877e-05	4.74716e-06	1.53884e-05	1	1	3.1685e-06	2.68129e-06	2.63307e-06	2.68129e-06	1	0.720189	0.627725	0.826273	0.720233	0.625968	0.827956	0.168502	0.135438	0.163601	0.135438
FALSE	58	DR14	1,41 (1,19 - 1,67)	<0.001	risk	63	271	254	17	2121	2375	279	273	6	2995	3268	288	254	34	4496	4750	285	273	12	6263	6536	0.000100726	1.07764e-06	0.000100726	1.07764e-06	9.80462e-05	1.10741e-06	1	1	0.00050054	0.000422055	0.000463836	0.000422055	1	1.37158	1.15003	1.63582	1.37148	1.14527	1.64226	0.0276896	0.0157484	0.0185277	0.0185277
FALSE	59	DR15	0,98 (0,86 - 1,12)	0.759		64	395	364	31	1997	2361	560	526	34	2714	3240	426	364	62	4358	4722	594	526	68	5954	6480	0.474591	0.326302	0.474591	0.326302	0.466424	0.324031	1	1	0.581574	0.557195	0.565574	0.557195	1	0.958608	0.832411	1.10394	0.958606	0.830009	1.10645	0.345593	0.282994	0.298434	0.298434
FALSE	60	DR16	0,96 (0,85 - 1,08)	0.498		65	432	383	49	1960	2343	648	612	36	2626	3238	481	383	98	4303	4686	684	612	72	5864	6476	0.000722344	1.43955e-05	0.000722344	1.43955e-05	0.000743009	1.58584e-05	1	1	0.108444	0.101116	0.107526	0.101116	1	0.893197	0.780346	1.02237	0.893222	0.778281	1.02446	0.000823806	0.000540169	0.000749478	0.000540169
[truncated: 104 more columns]
