# Supplementary material for: Association between Human Leukocyte Antigen and End-Stage Renal Disease in Patients from Transylvania, Romania
Source: Int J Mol Sci. 2023 Aug 29;24(17):13383. doi: 10.3390/ijms241713383 (PMC10488296; doi:10.3390/ijms241713383)
Supplement: Supplementary file 1 [file ijms-24-13383-s001.zip › supplementary Files S2.xlsx]

## Sheet: Table S1- Haplotypes
	Haplotype	A	B	DR	Probability EM only in cases	Probability EM only in controls	Haplotype in cases (cell A)	Haplotype in controls (cell B)	P value Chi2 with correction	P value Chi2	P value Fisher	P value (chosen)	Can use Chi2	OR Cases v Controls	OR CI 95% inf	OR CI 95% sup	OR Fisher	OR CI95% inf Fisher	OR CI95% sup Fisher	Totals counted	Haplotype	Prevalence in cases (‰)	Prevalence in controls (‰)	OR (CI95%)	P value	Effect
4	A1*B13*DR4	#N/A	#N/A	#N/A	#N/A	0.00024557	#N/A	1.60799	#N/A	#N/A	#N/A	#N/A	#N/A	#N/A	#N/A	#N/A	#N/A	#N/A	#N/A	#N/A
7	A1*B14*DR10	#N/A	#N/A	#N/A	#N/A	0.000172676	#N/A	1.13068	#N/A	#N/A	#N/A	#N/A	#N/A	#N/A	#N/A	#N/A	#N/A	#N/A	#N/A	#N/A
9	A1*B14*DR3	#N/A	#N/A	#N/A	#N/A	0.000328549	#N/A	2.15134	#N/A	#N/A	#N/A	#N/A	#N/A	#N/A	#N/A	#N/A	#N/A	#N/A	#N/A	#N/A
19	A1*B15*DR7	#N/A	#N/A	#N/A	#N/A	0.000173056	#N/A	1.13317	#N/A	#N/A	#N/A	#N/A	#N/A	#N/A	#N/A	#N/A	#N/A	#N/A	#N/A	#N/A
20	A1*B15*DR8	#N/A	#N/A	#N/A	#N/A	5.28359e-05	#N/A	0.345969	#N/A	#N/A	#N/A	#N/A	#N/A	#N/A	#N/A	#N/A	#N/A	#N/A	#N/A	#N/A
21	A1*B18*DR1	#N/A	#N/A	#N/A	#N/A	0.000518666	#N/A	3.39622	#N/A	#N/A	#N/A	#N/A	#N/A	#N/A	#N/A	#N/A	#N/A	#N/A	#N/A	#N/A
23	A1*B18*DR13	#N/A	#N/A	#N/A	#N/A	0.00015398	#N/A	1.00826	#N/A	#N/A	#N/A	#N/A	#N/A	#N/A	#N/A	#N/A	#N/A	#N/A	#N/A	#N/A
27	A1*B18*DR4	#N/A	#N/A	#N/A	#N/A	0.000245075	#N/A	1.60475	#N/A	#N/A	#N/A	#N/A	#N/A	#N/A	#N/A	#N/A	#N/A	#N/A	#N/A	#N/A
30	A1*B27*DR15	#N/A	#N/A	#N/A	#N/A	0.000190769	#N/A	1.24916	#N/A	#N/A	#N/A	#N/A	#N/A	#N/A	#N/A	#N/A	#N/A	#N/A	#N/A	#N/A
31	A1*B27*DR16	#N/A	#N/A	#N/A	#N/A	#N/A	#N/A	#N/A	#N/A	#N/A	#N/A	#N/A	#N/A	#N/A	#N/A	#N/A	#N/A	#N/A	#N/A	#N/A
32	A1*B27*DR4	#N/A	#N/A	#N/A	#N/A	#N/A	#N/A	#N/A	#N/A	#N/A	#N/A	#N/A	#N/A	#N/A	#N/A	#N/A	#N/A	#N/A	#N/A	#N/A
44	A1*B35*DR8	#N/A	#N/A	#N/A	#N/A	0.000894815	#N/A	5.85925	#N/A	#N/A	#N/A	#N/A	#N/A	#N/A	#N/A	#N/A	#N/A	#N/A	#N/A	#N/A
48	A1*B37*DR13	#N/A	#N/A	#N/A	#N/A	0.00123944	#N/A	8.11583	#N/A	#N/A	#N/A	#N/A	#N/A	#N/A	#N/A	#N/A	#N/A	#N/A	#N/A	#N/A
50	A1*B37*DR15	#N/A	#N/A	#N/A	#N/A	0.00121104	#N/A	7.9299	#N/A	#N/A	#N/A	#N/A	#N/A	#N/A	#N/A	#N/A	#N/A	#N/A	#N/A	#N/A
53	A1*B37*DR7	#N/A	#N/A	#N/A	#N/A	0.000643407	#N/A	4.21303	#N/A	#N/A	#N/A	#N/A	#N/A	#N/A	#N/A	#N/A	#N/A	#N/A	#N/A	#N/A
54	A1*B37*DR8	#N/A	#N/A	#N/A	#N/A	0.000168978	#N/A	1.10647	#N/A	#N/A	#N/A	#N/A	#N/A	#N/A	#N/A	#N/A	#N/A	#N/A	#N/A	#N/A
55	A1*B38*DR1	#N/A	#N/A	#N/A	#N/A	#N/A	#N/A	#N/A	#N/A	#N/A	#N/A	#N/A	#N/A	#N/A	#N/A	#N/A	#N/A	#N/A	#N/A	#N/A
60	A1*B38*DR3	#N/A	#N/A	#N/A	#N/A	0.000172689	#N/A	1.13077	#N/A	#N/A	#N/A	#N/A	#N/A	#N/A	#N/A	#N/A	#N/A	#N/A	#N/A	#N/A
62	A1*B38*DR7	#N/A	#N/A	#N/A	#N/A	0.000504728	#N/A	3.30496	#N/A	#N/A	#N/A	#N/A	#N/A	#N/A	#N/A	#N/A	#N/A	#N/A	#N/A	#N/A
63	A1*B39*DR1	#N/A	#N/A	#N/A	#N/A	0.000563209	#N/A	3.68789	#N/A	#N/A	#N/A	#N/A	#N/A	#N/A	#N/A	#N/A	#N/A	#N/A	#N/A	#N/A
65	A1*B39*DR12	#N/A	#N/A	#N/A	#N/A	0.000308094	#N/A	2.0174	#N/A	#N/A	#N/A	#N/A	#N/A	#N/A	#N/A	#N/A	#N/A	#N/A	#N/A	#N/A
66	A1*B39*DR13	#N/A	#N/A	#N/A	#N/A	0.000549305	#N/A	3.59685	#N/A	#N/A	#N/A	#N/A	#N/A	#N/A	#N/A	#N/A	#N/A	#N/A	#N/A	#N/A
72	A1*B40*DR1	#N/A	#N/A	#N/A	#N/A	0.000392877	#N/A	2.57256	#N/A	#N/A	#N/A	#N/A	#N/A	#N/A	#N/A	#N/A	#N/A	#N/A	#N/A	#N/A
81	A1*B40*DR7	#N/A	#N/A	#N/A	#N/A	0.000102716	#N/A	0.672584	#N/A	#N/A	#N/A	#N/A	#N/A	#N/A	#N/A	#N/A	#N/A	#N/A	#N/A	#N/A
83	A1*B41*DR13	#N/A	#N/A	#N/A	#N/A	0.000845648	#N/A	5.53731	#N/A	#N/A	#N/A	#N/A	#N/A	#N/A	#N/A	#N/A	#N/A	#N/A	#N/A	#N/A
85	A1*B41*DR7	#N/A	#N/A	#N/A	#N/A	0.000218386	#N/A	1.42999	#N/A	#N/A	#N/A	#N/A	#N/A	#N/A	#N/A	#N/A	#N/A	#N/A	#N/A	#N/A
87	A1*B44*DR10	#N/A	#N/A	#N/A	#N/A	0.000262119	#N/A	1.71636	#N/A	#N/A	#N/A	#N/A	#N/A	#N/A	#N/A	#N/A	#N/A	#N/A	#N/A	#N/A
90	A1*B44*DR13	#N/A	#N/A	#N/A	#N/A	0.000397514	#N/A	2.60292	#N/A	#N/A	#N/A	#N/A	#N/A	#N/A	#N/A	#N/A	#N/A	#N/A	#N/A	#N/A
91	A1*B44*DR16	#N/A	#N/A	#N/A	#N/A	0.000438852	#N/A	2.8736	#N/A	#N/A	#N/A	#N/A	#N/A	#N/A	#N/A	#N/A	#N/A	#N/A	#N/A	#N/A
92	A1*B44*DR4	#N/A	#N/A	#N/A	#N/A	0.000519057	#N/A	3.39878	#N/A	#N/A	#N/A	#N/A	#N/A	#N/A	#N/A	#N/A	#N/A	#N/A	#N/A	#N/A
94	A1*B44*DR8	#N/A	#N/A	#N/A	#N/A	0.000226942	#N/A	1.48601	#N/A	#N/A	#N/A	#N/A	#N/A	#N/A	#N/A	#N/A	#N/A	#N/A	#N/A	#N/A
95	A1*B45*DR11	#N/A	#N/A	#N/A	#N/A	1.96943e-05	#N/A	0.128959	#N/A	#N/A	#N/A	#N/A	#N/A	#N/A	#N/A	#N/A	#N/A	#N/A	#N/A	#N/A
98	A1*B46*DR3	#N/A	#N/A	#N/A	#N/A	#N/A	#N/A	#N/A	#N/A	#N/A	#N/A	#N/A	#N/A	#N/A	#N/A	#N/A	#N/A	#N/A	#N/A	#N/A
100	A1*B48*DR12	#N/A	#N/A	#N/A	#N/A	0.000465514	#N/A	3.04819	#N/A	#N/A	#N/A	#N/A	#N/A	#N/A	#N/A	#N/A	#N/A	#N/A	#N/A	#N/A
103	A1*B49*DR14	#N/A	#N/A	#N/A	#N/A	4.76926e-05	#N/A	0.312291	#N/A	#N/A	#N/A	#N/A	#N/A	#N/A	#N/A	#N/A	#N/A	#N/A	#N/A	#N/A
105	A1*B49*DR16	#N/A	#N/A	#N/A	#N/A	0.000520421	#N/A	3.40772	#N/A	#N/A	#N/A	#N/A	#N/A	#N/A	#N/A	#N/A	#N/A	#N/A	#N/A	#N/A
109	A1*B50*DR12	#N/A	#N/A	#N/A	#N/A	0.000152718	#N/A	1	#N/A	#N/A	#N/A	#N/A	#N/A	#N/A	#N/A	#N/A	#N/A	#N/A	#N/A	#N/A
110	A1*B50*DR15	#N/A	#N/A	#N/A	#N/A	#N/A	#N/A	#N/A	#N/A	#N/A	#N/A	#N/A	#N/A	#N/A	#N/A	#N/A	#N/A	#N/A	#N/A	#N/A
116	A1*B51*DR12	#N/A	#N/A	#N/A	#N/A	0.000181702	#N/A	1.18978	#N/A	#N/A	#N/A	#N/A	#N/A	#N/A	#N/A	#N/A	#N/A	#N/A	#N/A	#N/A
123	A1*B51*DR8	#N/A	#N/A	#N/A	#N/A	0.000316904	#N/A	2.07509	#N/A	#N/A	#N/A	#N/A	#N/A	#N/A	#N/A	#N/A	#N/A	#N/A	#N/A	#N/A
124	A1*B51*DR9	#N/A	#N/A	#N/A	#N/A	#N/A	#N/A	#N/A	#N/A	#N/A	#N/A	#N/A	#N/A	#N/A	#N/A	#N/A	#N/A	#N/A	#N/A	#N/A
127	A1*B52*DR14	#N/A	#N/A	#N/A	#N/A	0.000178337	#N/A	1.16775	#N/A	#N/A	#N/A	#N/A	#N/A	#N/A	#N/A	#N/A	#N/A	#N/A	#N/A	#N/A
129	A1*B52*DR16	#N/A	#N/A	#N/A	#N/A	0.000168872	#N/A	1.10578	#N/A	#N/A	#N/A	#N/A	#N/A	#N/A	#N/A	#N/A	#N/A	#N/A	#N/A	#N/A
131	A1*B52*DR4	#N/A	#N/A	#N/A	#N/A	0.000563075	#N/A	3.68702	#N/A	#N/A	#N/A	#N/A	#N/A	#N/A	#N/A	#N/A	#N/A	#N/A	#N/A	#N/A
133	A1*B53*DR3	#N/A	#N/A	#N/A	#N/A	0.000152718	#N/A	1	#N/A	#N/A	#N/A	#N/A	#N/A	#N/A	#N/A	#N/A	#N/A	#N/A	#N/A	#N/A
134	A1*B55*DR1	#N/A	#N/A	#N/A	#N/A	0.000214802	#N/A	1.40652	#N/A	#N/A	#N/A	#N/A	#N/A	#N/A	#N/A	#N/A	#N/A	#N/A	#N/A	#N/A
137	A1*B55*DR14	#N/A	#N/A	#N/A	#N/A	0.000305879	#N/A	2.0029	#N/A	#N/A	#N/A	#N/A	#N/A	#N/A	#N/A	#N/A	#N/A	#N/A	#N/A	#N/A
141	A1*B56*DR15	#N/A	#N/A	#N/A	#N/A	0.000178948	#N/A	1.17175	#N/A	#N/A	#N/A	#N/A	#N/A	#N/A	#N/A	#N/A	#N/A	#N/A	#N/A	#N/A
142	A1*B56*DR8	#N/A	#N/A	#N/A	#N/A	0.000152718	#N/A	1	#N/A	#N/A	#N/A	#N/A	#N/A	#N/A	#N/A	#N/A	#N/A	#N/A	#N/A	#N/A
147	A1*B57*DR16	#N/A	#N/A	#N/A	#N/A	0.000145689	#N/A	0.95397	#N/A	#N/A	#N/A	#N/A	#N/A	#N/A	#N/A	#N/A	#N/A	#N/A	#N/A	#N/A
151	A1*B57*DR8	#N/A	#N/A	#N/A	#N/A	0.000152718	#N/A	1	#N/A	#N/A	#N/A	#N/A	#N/A	#N/A	#N/A	#N/A	#N/A	#N/A	#N/A	#N/A
156	A1*B58*DR16	#N/A	#N/A	#N/A	#N/A	0.000323845	#N/A	2.12054	#N/A	#N/A	#N/A	#N/A	#N/A	#N/A	#N/A	#N/A	#N/A	#N/A	#N/A	#N/A
165	A1*B7*DR4	#N/A	#N/A	#N/A	#N/A	7.83188e-05	#N/A	0.512832	#N/A	#N/A	#N/A	#N/A	#N/A	#N/A	#N/A	#N/A	#N/A	#N/A	#N/A	#N/A
166	A1*B7*DR7	#N/A	#N/A	#N/A	#N/A	0.000622422	#N/A	4.07562	#N/A	#N/A	#N/A	#N/A	#N/A	#N/A	#N/A	#N/A	#N/A	#N/A	#N/A	#N/A
177	A1*B8*DR16	#N/A	#N/A	#N/A	#N/A	0.00101856	#N/A	6.66955	#N/A	#N/A	#N/A	#N/A	#N/A	#N/A	#N/A	#N/A	#N/A	#N/A	#N/A	#N/A
179	A1*B8*DR4	#N/A	#N/A	#N/A	#N/A	0.00115171	#N/A	7.54137	#N/A	#N/A	#N/A	#N/A	#N/A	#N/A	#N/A	#N/A	#N/A	#N/A	#N/A	#N/A
181	A1*B8*DR8	#N/A	#N/A	#N/A	#N/A	0.000865113	#N/A	5.66476	#N/A	#N/A	#N/A	#N/A	#N/A	#N/A	#N/A	#N/A	#N/A	#N/A	#N/A	#N/A
185	A11*B14*DR1	#N/A	#N/A	#N/A	#N/A	0.000410014	#N/A	2.68477	#N/A	#N/A	#N/A	#N/A	#N/A	#N/A	#N/A	#N/A	#N/A	#N/A	#N/A	#N/A
186	A11*B14*DR13	#N/A	#N/A	#N/A	#N/A	#N/A	#N/A	#N/A	#N/A	#N/A	#N/A	#N/A	#N/A	#N/A	#N/A	#N/A	#N/A	#N/A	#N/A	#N/A
188	A11*B14*DR16	#N/A	#N/A	#N/A	#N/A	#N/A	#N/A	#N/A	#N/A	#N/A	#N/A	#N/A	#N/A	#N/A	#N/A	#N/A	#N/A	#N/A	#N/A	#N/A
191	A11*B15*DR12	#N/A	#N/A	#N/A	#N/A	0.00012154	#N/A	0.795846	#N/A	#N/A	#N/A	#N/A	#N/A	#N/A	#N/A	#N/A	#N/A	#N/A	#N/A	#N/A
195	A11*B15*DR4	#N/A	#N/A	#N/A	#N/A	0.000402885	#N/A	2.63809	#N/A	#N/A	#N/A	#N/A	#N/A	#N/A	#N/A	#N/A	#N/A	#N/A	#N/A	#N/A
197	A11*B15*DR8	#N/A	#N/A	#N/A	#N/A	#N/A	#N/A	#N/A	#N/A	#N/A	#N/A	#N/A	#N/A	#N/A	#N/A	#N/A	#N/A	#N/A	#N/A	#N/A
201	A11*B18*DR3	#N/A	#N/A	#N/A	#N/A	0.000581152	#N/A	3.80538	#N/A	#N/A	#N/A	#N/A	#N/A	#N/A	#N/A	#N/A	#N/A	#N/A	#N/A	#N/A
204	A11*B18*DR8	#N/A	#N/A	#N/A	#N/A	0.00014276	#N/A	0.934795	#N/A	#N/A	#N/A	#N/A	#N/A	#N/A	#N/A	#N/A	#N/A	#N/A	#N/A	#N/A
207	A11*B27*DR13	#N/A	#N/A	#N/A	#N/A	0.000194552	#N/A	1.27393	#N/A	#N/A	#N/A	#N/A	#N/A	#N/A	#N/A	#N/A	#N/A	#N/A	#N/A	#N/A
208	A11*B27*DR15	#N/A	#N/A	#N/A	#N/A	0.000359378	#N/A	2.35321	#N/A	#N/A	#N/A	#N/A	#N/A	#N/A	#N/A	#N/A	#N/A	#N/A	#N/A	#N/A
211	A11*B27*DR4	#N/A	#N/A	#N/A	#N/A	#N/A	#N/A	#N/A	#N/A	#N/A	#N/A	#N/A	#N/A	#N/A	#N/A	#N/A	#N/A	#N/A	#N/A	#N/A
212	A11*B27*DR7	#N/A	#N/A	#N/A	#N/A	0.000146123	#N/A	0.956812	#N/A	#N/A	#N/A	#N/A	#N/A	#N/A	#N/A	#N/A	#N/A	#N/A	#N/A	#N/A
217	A11*B35*DR12	#N/A	#N/A	#N/A	#N/A	0.000543754	#N/A	3.5605	#N/A	#N/A	#N/A	#N/A	#N/A	#N/A	#N/A	#N/A	#N/A	#N/A	#N/A	#N/A
219	A11*B35*DR14	#N/A	#N/A	#N/A	#N/A	0.00304071	#N/A	19.9106	#N/A	#N/A	#N/A	#N/A	#N/A	#N/A	#N/A	#N/A	#N/A	#N/A	#N/A	#N/A
225	A11*B35*DR9	#N/A	#N/A	#N/A	#N/A	0.000152718	#N/A	1	#N/A	#N/A	#N/A	#N/A	#N/A	#N/A	#N/A	#N/A	#N/A	#N/A	#N/A	#N/A
227	A11*B37*DR16	#N/A	#N/A	#N/A	#N/A	0.000127415	#N/A	0.834314	#N/A	#N/A	#N/A	#N/A	#N/A	#N/A	#N/A	#N/A	#N/A	#N/A	#N/A	#N/A
229	A11*B38*DR11	#N/A	#N/A	#N/A	#N/A	0.0003103	#N/A	2.03184	#N/A	#N/A	#N/A	#N/A	#N/A	#N/A	#N/A	#N/A	#N/A	#N/A	#N/A	#N/A
231	A11*B38*DR3	#N/A	#N/A	#N/A	#N/A	0.000152718	#N/A	1	#N/A	#N/A	#N/A	#N/A	#N/A	#N/A	#N/A	#N/A	#N/A	#N/A	#N/A	#N/A
233	A11*B38*DR7	#N/A	#N/A	#N/A	#N/A	8.20603e-05	#N/A	0.537331	#N/A	#N/A	#N/A	#N/A	#N/A	#N/A	#N/A	#N/A	#N/A	#N/A	#N/A	#N/A
234	A11*B39*DR1	#N/A	#N/A	#N/A	#N/A	0.000326786	#N/A	2.1398	#N/A	#N/A	#N/A	#N/A	#N/A	#N/A	#N/A	#N/A	#N/A	#N/A	#N/A	#N/A
235	A11*B39*DR10	#N/A	#N/A	#N/A	#N/A	#N/A	#N/A	#N/A	#N/A	#N/A	#N/A	#N/A	#N/A	#N/A	#N/A	#N/A	#N/A	#N/A	#N/A	#N/A
242	A11*B39*DR8	#N/A	#N/A	#N/A	#N/A	#N/A	#N/A	#N/A	#N/A	#N/A	#N/A	#N/A	#N/A	#N/A	#N/A	#N/A	#N/A	#N/A	#N/A	#N/A
243	A11*B39*DR9	#N/A	#N/A	#N/A	#N/A	#N/A	#N/A	#N/A	#N/A	#N/A	#N/A	#N/A	#N/A	#N/A	#N/A	#N/A	#N/A	#N/A	#N/A	#N/A
248	A11*B40*DR15	#N/A	#N/A	#N/A	#N/A	0.000228944	#N/A	1.49913	#N/A	#N/A	#N/A	#N/A	#N/A	#N/A	#N/A	#N/A	#N/A	#N/A	#N/A	#N/A
249	A11*B40*DR16	#N/A	#N/A	#N/A	#N/A	0.000196921	#N/A	1.28944	#N/A	#N/A	#N/A	#N/A	#N/A	#N/A	#N/A	#N/A	#N/A	#N/A	#N/A	#N/A
250	A11*B40*DR3	#N/A	#N/A	#N/A	#N/A	0.000153811	#N/A	1.00716	#N/A	#N/A	#N/A	#N/A	#N/A	#N/A	#N/A	#N/A	#N/A	#N/A	#N/A	#N/A
252	A11*B40*DR8	#N/A	#N/A	#N/A	#N/A	#N/A	#N/A	#N/A	#N/A	#N/A	#N/A	#N/A	#N/A	#N/A	#N/A	#N/A	#N/A	#N/A	#N/A	#N/A
253	A11*B41*DR10	#N/A	#N/A	#N/A	#N/A	0.000152718	#N/A	1	#N/A	#N/A	#N/A	#N/A	#N/A	#N/A	#N/A	#N/A	#N/A	#N/A	#N/A	#N/A
259	A11*B44*DR14	#N/A	#N/A	#N/A	#N/A	0.000159924	#N/A	1.04718	#N/A	#N/A	#N/A	#N/A	#N/A	#N/A	#N/A	#N/A	#N/A	#N/A	#N/A	#N/A
263	A11*B44*DR9	#N/A	#N/A	#N/A	#N/A	0.000291428	#N/A	1.90827	#N/A	#N/A	#N/A	#N/A	#N/A	#N/A	#N/A	#N/A	#N/A	#N/A	#N/A	#N/A
267	A11*B49*DR10	#N/A	#N/A	#N/A	#N/A	0.000152718	#N/A	1	#N/A	#N/A	#N/A	#N/A	#N/A	#N/A	#N/A	#N/A	#N/A	#N/A	#N/A	#N/A
272	A11*B49*DR7	#N/A	#N/A	#N/A	#N/A	0.000159004	#N/A	1.04116	#N/A	#N/A	#N/A	#N/A	#N/A	#N/A	#N/A	#N/A	#N/A	#N/A	#N/A	#N/A
281	A11*B51*DR16	#N/A	#N/A	#N/A	#N/A	0.00185696	#N/A	12.1594	#N/A	#N/A	#N/A	#N/A	#N/A	#N/A	#N/A	#N/A	#N/A	#N/A	#N/A	#N/A
291	A11*B52*DR3	#N/A	#N/A	#N/A	#N/A	#N/A	#N/A	#N/A	#N/A	#N/A	#N/A	#N/A	#N/A	#N/A	#N/A	#N/A	#N/A	#N/A	#N/A	#N/A
294	A11*B53*DR13	#N/A	#N/A	#N/A	#N/A	0.000602595	#N/A	3.94579	#N/A	#N/A	#N/A	#N/A	#N/A	#N/A	#N/A	#N/A	#N/A	#N/A	#N/A	#N/A
295	A11*B53*DR15	#N/A	#N/A	#N/A	#N/A	0.000159866	#N/A	1.04681	#N/A	#N/A	#N/A	#N/A	#N/A	#N/A	#N/A	#N/A	#N/A	#N/A	#N/A	#N/A
300	A11*B55*DR16	#N/A	#N/A	#N/A	#N/A	0.000792773	#N/A	5.19108	#N/A	#N/A	#N/A	#N/A	#N/A	#N/A	#N/A	#N/A	#N/A	#N/A	#N/A	#N/A
302	A11*B55*DR4	#N/A	#N/A	#N/A	#N/A	0.000171972	#N/A	1.12608	#N/A	#N/A	#N/A	#N/A	#N/A	#N/A	#N/A	#N/A	#N/A	#N/A	#N/A	#N/A
305	A11*B56*DR11	#N/A	#N/A	#N/A	#N/A	#N/A	#N/A	#N/A	#N/A	#N/A	#N/A	#N/A	#N/A	#N/A	#N/A	#N/A	#N/A	#N/A	#N/A	#N/A
306	A11*B56*DR13	#N/A	#N/A	#N/A	#N/A	0.000366342	#N/A	2.3988	#N/A	#N/A	#N/A	#N/A	#N/A	#N/A	#N/A	#N/A	#N/A	#N/A	#N/A	#N/A
308	A11*B56*DR3	#N/A	#N/A	#N/A	#N/A	1.16609e-08	#N/A	7.63558e-05	#N/A	#N/A	#N/A	#N/A	#N/A	#N/A	#N/A	#N/A	#N/A	#N/A	#N/A	#N/A
309	A11*B57*DR11	#N/A	#N/A	#N/A	#N/A	0.000167222	#N/A	1.09497	#N/A	#N/A	#N/A	#N/A	#N/A	#N/A	#N/A	#N/A	#N/A	#N/A	#N/A	#N/A
310	A11*B57*DR3	#N/A	#N/A	#N/A	#N/A	0.000139779	#N/A	0.915273	#N/A	#N/A	#N/A	#N/A	#N/A	#N/A	#N/A	#N/A	#N/A	#N/A	#N/A	#N/A
311	A11*B57*DR4	#N/A	#N/A	#N/A	#N/A	0.000617773	#N/A	4.04518	#N/A	#N/A	#N/A	#N/A	#N/A	#N/A	#N/A	#N/A	#N/A	#N/A	#N/A	#N/A
312	A11*B58*DR13	#N/A	#N/A	#N/A	#N/A	0.000178887	#N/A	1.17135	#N/A	#N/A	#N/A	#N/A	#N/A	#N/A	#N/A	#N/A	#N/A	#N/A	#N/A	#N/A
313	A11*B58*DR3	#N/A	#N/A	#N/A	#N/A	0.000419479	#N/A	2.74675	#N/A	#N/A	#N/A	#N/A	#N/A	#N/A	#N/A	#N/A	#N/A	#N/A	#N/A	#N/A
317	A11*B7*DR14	#N/A	#N/A	#N/A	#N/A	#N/A	#N/A	#N/A	#N/A	#N/A	#N/A	#N/A	#N/A	#N/A	#N/A	#N/A	#N/A	#N/A	#N/A	#N/A
319	A11*B7*DR4	#N/A	#N/A	#N/A	#N/A	0.000541964	#N/A	3.54878	#N/A	#N/A	#N/A	#N/A	#N/A	#N/A	#N/A	#N/A	#N/A	#N/A	#N/A	#N/A
321	A11*B7*DR8	#N/A	#N/A	#N/A	#N/A	0.000354107	#N/A	2.31869	#N/A	#N/A	#N/A	#N/A	#N/A	#N/A	#N/A	#N/A	#N/A	#N/A	#N/A	#N/A
322	A11*B8*DR11	#N/A	#N/A	#N/A	#N/A	0.000154032	#N/A	1.0086	#N/A	#N/A	#N/A	#N/A	#N/A	#N/A	#N/A	#N/A	#N/A	#N/A	#N/A	#N/A
323	A11*B8*DR15	#N/A	#N/A	#N/A	#N/A	1.63518e-11	#N/A	1.07072e-07	#N/A	#N/A	#N/A	#N/A	#N/A	#N/A	#N/A	#N/A	#N/A	#N/A	#N/A	#N/A
324	A11*B8*DR16	#N/A	#N/A	#N/A	#N/A	#N/A	#N/A	#N/A	#N/A	#N/A	#N/A	#N/A	#N/A	#N/A	#N/A	#N/A	#N/A	#N/A	#N/A	#N/A
326	A2*B13*DR1	#N/A	#N/A	#N/A	#N/A	0.000459144	#N/A	3.00647	#N/A	#N/A	#N/A	#N/A	#N/A	#N/A	#N/A	#N/A	#N/A	#N/A	#N/A	#N/A
328	A2*B13*DR11	#N/A	#N/A	#N/A	#N/A	0.00103608	#N/A	6.78426	#N/A	#N/A	#N/A	#N/A	#N/A	#N/A	#N/A	#N/A	#N/A	#N/A	#N/A	#N/A
330	A2*B13*DR14	#N/A	#N/A	#N/A	#N/A	0.000167324	#N/A	1.09564	#N/A	#N/A	#N/A	#N/A	#N/A	#N/A	#N/A	#N/A	#N/A	#N/A	#N/A	#N/A
333	A2*B13*DR4	#N/A	#N/A	#N/A	#N/A	#N/A	#N/A	#N/A	#N/A	#N/A	#N/A	#N/A	#N/A	#N/A	#N/A	#N/A	#N/A	#N/A	#N/A	#N/A
336	A2*B14*DR10	#N/A	#N/A	#N/A	#N/A	#N/A	#N/A	#N/A	#N/A	#N/A	#N/A	#N/A	#N/A	#N/A	#N/A	#N/A	#N/A	#N/A	#N/A	#N/A
339	A2*B14*DR15	#N/A	#N/A	#N/A	#N/A	0.000140013	#N/A	0.916806	#N/A	#N/A	#N/A	#N/A	#N/A	#N/A	#N/A	#N/A	#N/A	#N/A	#N/A	#N/A
341	A2*B14*DR4	#N/A	#N/A	#N/A	#N/A	0.000247142	#N/A	1.61829	#N/A	#N/A	#N/A	#N/A	#N/A	#N/A	#N/A	#N/A	#N/A	#N/A	#N/A	#N/A
344	A2*B15*DR12	#N/A	#N/A	#N/A	#N/A	0.000196206	#N/A	1.28476	#N/A	#N/A	#N/A	#N/A	#N/A	#N/A	#N/A	#N/A	#N/A	#N/A	#N/A	#N/A
348	A2*B15*DR3	#N/A	#N/A	#N/A	#N/A	0.000956823	#N/A	6.26528	#N/A	#N/A	#N/A	#N/A	#N/A	#N/A	#N/A	#N/A	#N/A	#N/A	#N/A	#N/A
352	A2*B15*DR9	#N/A	#N/A	#N/A	#N/A	#N/A	#N/A	#N/A	#N/A	#N/A	#N/A	#N/A	#N/A	#N/A	#N/A	#N/A	#N/A	#N/A	#N/A	#N/A
353	A2*B18*DR1	#N/A	#N/A	#N/A	#N/A	0.000817583	#N/A	5.35353	#N/A	#N/A	#N/A	#N/A	#N/A	#N/A	#N/A	#N/A	#N/A	#N/A	#N/A	#N/A
363	A2*B18*DR7	#N/A	#N/A	#N/A	#N/A	0.00185441	#N/A	12.1427	#N/A	#N/A	#N/A	#N/A	#N/A	#N/A	#N/A	#N/A	#N/A	#N/A	#N/A	#N/A
368	A2*B27*DR12	#N/A	#N/A	#N/A	#N/A	0.00020349	#N/A	1.33245	#N/A	#N/A	#N/A	#N/A	#N/A	#N/A	#N/A	#N/A	#N/A	#N/A	#N/A	#N/A
369	A2*B27*DR13	#N/A	#N/A	#N/A	#N/A	0.000993989	#N/A	6.50864	#N/A	#N/A	#N/A	#N/A	#N/A	#N/A	#N/A	#N/A	#N/A	#N/A	#N/A	#N/A
373	A2*B27*DR3	#N/A	#N/A	#N/A	#N/A	0.0012041	#N/A	7.88444	#N/A	#N/A	#N/A	#N/A	#N/A	#N/A	#N/A	#N/A	#N/A	#N/A	#N/A	#N/A
390	A2*B37*DR11	#N/A	#N/A	#N/A	#N/A	0.000278912	#N/A	1.82632	#N/A	#N/A	#N/A	#N/A	#N/A	#N/A	#N/A	#N/A	#N/A	#N/A	#N/A	#N/A
391	A2*B37*DR15	#N/A	#N/A	#N/A	#N/A	0.000306309	#N/A	2.00571	#N/A	#N/A	#N/A	#N/A	#N/A	#N/A	#N/A	#N/A	#N/A	#N/A	#N/A	#N/A
392	A2*B37*DR16	#N/A	#N/A	#N/A	#N/A	0.000159236	#N/A	1.04268	#N/A	#N/A	#N/A	#N/A	#N/A	#N/A	#N/A	#N/A	#N/A	#N/A	#N/A	#N/A
393	A2*B37*DR3	#N/A	#N/A	#N/A	#N/A	0.000148413	#N/A	0.971808	#N/A	#N/A	#N/A	#N/A	#N/A	#N/A	#N/A	#N/A	#N/A	#N/A	#N/A	#N/A
394	A2*B37*DR7	#N/A	#N/A	#N/A	#N/A	0.000243124	#N/A	1.59198	#N/A	#N/A	#N/A	#N/A	#N/A	#N/A	#N/A	#N/A	#N/A	#N/A	#N/A	#N/A
397	A2*B38*DR12	#N/A	#N/A	#N/A	#N/A	#N/A	#N/A	#N/A	#N/A	#N/A	#N/A	#N/A	#N/A	#N/A	#N/A	#N/A	#N/A	#N/A	#N/A	#N/A
405	A2*B39*DR10	#N/A	#N/A	#N/A	#N/A	#N/A	#N/A	#N/A	#N/A	#N/A	#N/A	#N/A	#N/A	#N/A	#N/A	#N/A	#N/A	#N/A	#N/A	#N/A
410	A2*B39*DR15	#N/A	#N/A	#N/A	#N/A	0.000868733	#N/A	5.68847	#N/A	#N/A	#N/A	#N/A	#N/A	#N/A	#N/A	#N/A	#N/A	#N/A	#N/A	#N/A
415	A2*B39*DR8	#N/A	#N/A	#N/A	#N/A	0.000557177	#N/A	3.64839	#N/A	#N/A	#N/A	#N/A	#N/A	#N/A	#N/A	#N/A	#N/A	#N/A	#N/A	#N/A
417	A2*B40*DR12	#N/A	#N/A	#N/A	#N/A	0.000313935	#N/A	2.05565	#N/A	#N/A	#N/A	#N/A	#N/A	#N/A	#N/A	#N/A	#N/A	#N/A	#N/A	#N/A
420	A2*B40*DR15	#N/A	#N/A	#N/A	#N/A	0.000578765	#N/A	3.78976	#N/A	#N/A	#N/A	#N/A	#N/A	#N/A	#N/A	#N/A	#N/A	#N/A	#N/A	#N/A
427	A2*B41*DR10	#N/A	#N/A	#N/A	#N/A	0.000446385	#N/A	2.92293	#N/A	#N/A	#N/A	#N/A	#N/A	#N/A	#N/A	#N/A	#N/A	#N/A	#N/A	#N/A
436	A2*B42*DR1	#N/A	#N/A	#N/A	#N/A	0.000152718	#N/A	1	#N/A	#N/A	#N/A	#N/A	#N/A	#N/A	#N/A	#N/A	#N/A	#N/A	#N/A	#N/A
440	A2*B44*DR10	#N/A	#N/A	#N/A	#N/A	0.000468958	#N/A	3.07074	#N/A	#N/A	#N/A	#N/A	#N/A	#N/A	#N/A	#N/A	#N/A	#N/A	#N/A	#N/A
451	A2*B45*DR1	#N/A	#N/A	#N/A	#N/A	#N/A	#N/A	#N/A	#N/A	#N/A	#N/A	#N/A	#N/A	#N/A	#N/A	#N/A	#N/A	#N/A	#N/A	#N/A
454	A2*B45*DR3	#N/A	#N/A	#N/A	#N/A	0.000152718	#N/A	1	#N/A	#N/A	#N/A	#N/A	#N/A	#N/A	#N/A	#N/A	#N/A	#N/A	#N/A	#N/A
455	A2*B45*DR4	#N/A	#N/A	#N/A	#N/A	#N/A	#N/A	#N/A	#N/A	#N/A	#N/A	#N/A	#N/A	#N/A	#N/A	#N/A	#N/A	#N/A	#N/A	#N/A
456	A2*B45*DR7	#N/A	#N/A	#N/A	#N/A	0.000610874	#N/A	4	#N/A	#N/A	#N/A	#N/A	#N/A	#N/A	#N/A	#N/A	#N/A	#N/A	#N/A	#N/A
457	A2*B46*DR14	#N/A	#N/A	#N/A	#N/A	0.000152718	#N/A	1	#N/A	#N/A	#N/A	#N/A	#N/A	#N/A	#N/A	#N/A	#N/A	#N/A	#N/A	#N/A
459	A2*B46*DR3	#N/A	#N/A	#N/A	#N/A	0.000152718	#N/A	1	#N/A	#N/A	#N/A	#N/A	#N/A	#N/A	#N/A	#N/A	#N/A	#N/A	#N/A	#N/A
460	A2*B47*DR13	#N/A	#N/A	#N/A	#N/A	0.000152718	#N/A	1	#N/A	#N/A	#N/A	#N/A	#N/A	#N/A	#N/A	#N/A	#N/A	#N/A	#N/A	#N/A
462	A2*B47*DR7	#N/A	#N/A	#N/A	#N/A	0.000199231	#N/A	1.30457	#N/A	#N/A	#N/A	#N/A	#N/A	#N/A	#N/A	#N/A	#N/A	#N/A	#N/A	#N/A
463	A2*B48*DR12	#N/A	#N/A	#N/A	#N/A	0.000804295	#N/A	5.26652	#N/A	#N/A	#N/A	#N/A	#N/A	#N/A	#N/A	#N/A	#N/A	#N/A	#N/A	#N/A
464	A2*B48*DR15	#N/A	#N/A	#N/A	#N/A	0.000152718	#N/A	1	#N/A	#N/A	#N/A	#N/A	#N/A	#N/A	#N/A	#N/A	#N/A	#N/A	#N/A	#N/A
465	A2*B48*DR7	#N/A	#N/A	#N/A	#N/A	0.000155879	#N/A	1.0207	#N/A	#N/A	#N/A	#N/A	#N/A	#N/A	#N/A	#N/A	#N/A	#N/A	#N/A	#N/A
471	A2*B49*DR4	#N/A	#N/A	#N/A	#N/A	0.000601676	#N/A	3.93977	#N/A	#N/A	#N/A	#N/A	#N/A	#N/A	#N/A	#N/A	#N/A	#N/A	#N/A	#N/A
473	A2*B50*DR12	#N/A	#N/A	#N/A	#N/A	0.000152718	#N/A	1	#N/A	#N/A	#N/A	#N/A	#N/A	#N/A	#N/A	#N/A	#N/A	#N/A	#N/A	#N/A
475	A2*B50*DR4	#N/A	#N/A	#N/A	#N/A	0.000541712	#N/A	3.54713	#N/A	#N/A	#N/A	#N/A	#N/A	#N/A	#N/A	#N/A	#N/A	#N/A	#N/A	#N/A
480	A2*B51*DR12	#N/A	#N/A	#N/A	#N/A	0.000438419	#N/A	2.87077	#N/A	#N/A	#N/A	#N/A	#N/A	#N/A	#N/A	#N/A	#N/A	#N/A	#N/A	#N/A
495	A2*B53*DR1	#N/A	#N/A	#N/A	#N/A	0.000153849	#N/A	1.0074	#N/A	#N/A	#N/A	#N/A	#N/A	#N/A	#N/A	#N/A	#N/A	#N/A	#N/A	#N/A
497	A2*B53*DR15	#N/A	#N/A	#N/A	#N/A	#N/A	#N/A	#N/A	#N/A	#N/A	#N/A	#N/A	#N/A	#N/A	#N/A	#N/A	#N/A	#N/A	#N/A	#N/A
502	A2*B55*DR3	#N/A	#N/A	#N/A	#N/A	0.000222718	#N/A	1.45836	#N/A	#N/A	#N/A	#N/A	#N/A	#N/A	#N/A	#N/A	#N/A	#N/A	#N/A	#N/A
514	A2*B57*DR16	#N/A	#N/A	#N/A	#N/A	0.00062245	#N/A	4.07581	#N/A	#N/A	#N/A	#N/A	#N/A	#N/A	#N/A	#N/A	#N/A	#N/A	#N/A	#N/A
515	A2*B57*DR3	#N/A	#N/A	#N/A	#N/A	#N/A	#N/A	#N/A	#N/A	#N/A	#N/A	#N/A	#N/A	#N/A	#N/A	#N/A	#N/A	#N/A	#N/A	#N/A
516	A2*B57*DR4	#N/A	#N/A	#N/A	#N/A	0.000330359	#N/A	2.16319	#N/A	#N/A	#N/A	#N/A	#N/A	#N/A	#N/A	#N/A	#N/A	#N/A	#N/A	#N/A
518	A2*B57*DR8	#N/A	#N/A	#N/A	#N/A	0.000127318	#N/A	0.83368	#N/A	#N/A	#N/A	#N/A	#N/A	#N/A	#N/A	#N/A	#N/A	#N/A	#N/A	#N/A
519	A2*B58*DR11	#N/A	#N/A	#N/A	#N/A	0.000186949	#N/A	1.22414	#N/A	#N/A	#N/A	#N/A	#N/A	#N/A	#N/A	#N/A	#N/A	#N/A	#N/A	#N/A
524	A2*B58*DR8	#N/A	#N/A	#N/A	#N/A	0.000152718	#N/A	1	#N/A	#N/A	#N/A	#N/A	#N/A	#N/A	#N/A	#N/A	#N/A	#N/A	#N/A	#N/A
527	A2*B7*DR11	#N/A	#N/A	#N/A	#N/A	0.00126193	#N/A	8.26309	#N/A	#N/A	#N/A	#N/A	#N/A	#N/A	#N/A	#N/A	#N/A	#N/A	#N/A	#N/A
533	A2*B7*DR3	#N/A	#N/A	#N/A	#N/A	#N/A	#N/A	#N/A	#N/A	#N/A	#N/A	#N/A	#N/A	#N/A	#N/A	#N/A	#N/A	#N/A	#N/A	#N/A
539	A2*B8*DR13	#N/A	#N/A	#N/A	#N/A	0.000292202	#N/A	1.91334	#N/A	#N/A	#N/A	#N/A	#N/A	#N/A	#N/A	#N/A	#N/A	#N/A	#N/A	#N/A
540	A2*B8*DR14	#N/A	#N/A	#N/A	#N/A	0.00024222	#N/A	1.58606	#N/A	#N/A	#N/A	#N/A	#N/A	#N/A	#N/A	#N/A	#N/A	#N/A	#N/A	#N/A
545	A2*B8*DR7	#N/A	#N/A	#N/A	#N/A	0.000779532	#N/A	5.10438	#N/A	#N/A	#N/A	#N/A	#N/A	#N/A	#N/A	#N/A	#N/A	#N/A	#N/A	#N/A
546	A23*B13*DR11	#N/A	#N/A	#N/A	#N/A	0.000152718	#N/A	1	#N/A	#N/A	#N/A	#N/A	#N/A	#N/A	#N/A	#N/A	#N/A	#N/A	#N/A	#N/A
547	A23*B13*DR12	#N/A	#N/A	#N/A	#N/A	0.000152718	#N/A	1	#N/A	#N/A	#N/A	#N/A	#N/A	#N/A	#N/A	#N/A	#N/A	#N/A	#N/A	#N/A
549	A23*B15*DR11	#N/A	#N/A	#N/A	#N/A	0.000154676	#N/A	1.01282	#N/A	#N/A	#N/A	#N/A	#N/A	#N/A	#N/A	#N/A	#N/A	#N/A	#N/A	#N/A
550	A23*B15*DR13	#N/A	#N/A	#N/A	#N/A	#N/A	#N/A	#N/A	#N/A	#N/A	#N/A	#N/A	#N/A	#N/A	#N/A	#N/A	#N/A	#N/A	#N/A	#N/A
551	A23*B15*DR14	#N/A	#N/A	#N/A	#N/A	0.000152718	#N/A	1	#N/A	#N/A	#N/A	#N/A	#N/A	#N/A	#N/A	#N/A	#N/A	#N/A	#N/A	#N/A
553	A23*B18*DR11	#N/A	#N/A	#N/A	#N/A	0.000575131	#N/A	3.76596	#N/A	#N/A	#N/A	#N/A	#N/A	#N/A	#N/A	#N/A	#N/A	#N/A	#N/A	#N/A
558	A23*B18*DR4	#N/A	#N/A	#N/A	#N/A	0.000417713	#N/A	2.73518	#N/A	#N/A	#N/A	#N/A	#N/A	#N/A	#N/A	#N/A	#N/A	#N/A	#N/A	#N/A
559	A23*B27*DR1	#N/A	#N/A	#N/A	#N/A	0.000102359	#N/A	0.670247	#N/A	#N/A	#N/A	#N/A	#N/A	#N/A	#N/A	#N/A	#N/A	#N/A	#N/A	#N/A
560	A23*B27*DR16	#N/A	#N/A	#N/A	#N/A	5.23131e-05	#N/A	0.342546	#N/A	#N/A	#N/A	#N/A	#N/A	#N/A	#N/A	#N/A	#N/A	#N/A	#N/A	#N/A
563	A23*B35*DR11	#N/A	#N/A	#N/A	#N/A	0.000206415	#N/A	1.35161	#N/A	#N/A	#N/A	#N/A	#N/A	#N/A	#N/A	#N/A	#N/A	#N/A	#N/A	#N/A
568	A23*B37*DR10	#N/A	#N/A	#N/A	#N/A	#N/A	#N/A	#N/A	#N/A	#N/A	#N/A	#N/A	#N/A	#N/A	#N/A	#N/A	#N/A	#N/A	#N/A	#N/A
570	A23*B38*DR1	#N/A	#N/A	#N/A	#N/A	#N/A	#N/A	#N/A	#N/A	#N/A	#N/A	#N/A	#N/A	#N/A	#N/A	#N/A	#N/A	#N/A	#N/A	#N/A
571	A23*B38*DR11	#N/A	#N/A	#N/A	#N/A	0.000161376	#N/A	1.05669	#N/A	#N/A	#N/A	#N/A	#N/A	#N/A	#N/A	#N/A	#N/A	#N/A	#N/A	#N/A
574	A23*B38*DR15	#N/A	#N/A	#N/A	#N/A	#N/A	#N/A	#N/A	#N/A	#N/A	#N/A	#N/A	#N/A	#N/A	#N/A	#N/A	#N/A	#N/A	#N/A	#N/A
576	A23*B38*DR7	#N/A	#N/A	#N/A	#N/A	0.000639056	#N/A	4.18454	#N/A	#N/A	#N/A	#N/A	#N/A	#N/A	#N/A	#N/A	#N/A	#N/A	#N/A	#N/A
578	A23*B39*DR12	#N/A	#N/A	#N/A	#N/A	0.000152718	#N/A	1	#N/A	#N/A	#N/A	#N/A	#N/A	#N/A	#N/A	#N/A	#N/A	#N/A	#N/A	#N/A
579	A23*B39*DR3	#N/A	#N/A	#N/A	#N/A	0.000152718	#N/A	1	#N/A	#N/A	#N/A	#N/A	#N/A	#N/A	#N/A	#N/A	#N/A	#N/A	#N/A	#N/A
580	A23*B39*DR7	#N/A	#N/A	#N/A	#N/A	#N/A	#N/A	#N/A	#N/A	#N/A	#N/A	#N/A	#N/A	#N/A	#N/A	#N/A	#N/A	#N/A	#N/A	#N/A
585	A23*B44*DR10	#N/A	#N/A	#N/A	#N/A	0.000152718	#N/A	1	#N/A	#N/A	#N/A	#N/A	#N/A	#N/A	#N/A	#N/A	#N/A	#N/A	#N/A	#N/A
587	A23*B44*DR12	#N/A	#N/A	#N/A	#N/A	0.000173357	#N/A	1.13514	#N/A	#N/A	#N/A	#N/A	#N/A	#N/A	#N/A	#N/A	#N/A	#N/A	#N/A	#N/A
588	A23*B44*DR13	#N/A	#N/A	#N/A	#N/A	0.000447222	#N/A	2.92841	#N/A	#N/A	#N/A	#N/A	#N/A	#N/A	#N/A	#N/A	#N/A	#N/A	#N/A	#N/A
594	A23*B44*DR8	#N/A	#N/A	#N/A	#N/A	0.00015772	#N/A	1.03275	#N/A	#N/A	#N/A	#N/A	#N/A	#N/A	#N/A	#N/A	#N/A	#N/A	#N/A	#N/A
595	A23*B48*DR7	#N/A	#N/A	#N/A	#N/A	0.000302276	#N/A	1.9793	#N/A	#N/A	#N/A	#N/A	#N/A	#N/A	#N/A	#N/A	#N/A	#N/A	#N/A	#N/A
597	A23*B49*DR12	#N/A	#N/A	#N/A	#N/A	0.000136903	#N/A	0.896442	#N/A	#N/A	#N/A	#N/A	#N/A	#N/A	#N/A	#N/A	#N/A	#N/A	#N/A	#N/A
598	A23*B49*DR13	#N/A	#N/A	#N/A	#N/A	0.000501227	#N/A	3.28204	#N/A	#N/A	#N/A	#N/A	#N/A	#N/A	#N/A	#N/A	#N/A	#N/A	#N/A	#N/A
602	A23*B49*DR4	#N/A	#N/A	#N/A	#N/A	0.000383957	#N/A	2.51415	#N/A	#N/A	#N/A	#N/A	#N/A	#N/A	#N/A	#N/A	#N/A	#N/A	#N/A	#N/A
609	A23*B50*DR4	#N/A	#N/A	#N/A	#N/A	0.000247704	#N/A	1.62197	#N/A	#N/A	#N/A	#N/A	#N/A	#N/A	#N/A	#N/A	#N/A	#N/A	#N/A	#N/A
610	A23*B51*DR1	#N/A	#N/A	#N/A	#N/A	#N/A	#N/A	#N/A	#N/A	#N/A	#N/A	#N/A	#N/A	#N/A	#N/A	#N/A	#N/A	#N/A	#N/A	#N/A
611	A23*B51*DR11	#N/A	#N/A	#N/A	#N/A	0.000181918	#N/A	1.1912	#N/A	#N/A	#N/A	#N/A	#N/A	#N/A	#N/A	#N/A	#N/A	#N/A	#N/A	#N/A
612	A23*B51*DR4	#N/A	#N/A	#N/A	#N/A	0.000181119	#N/A	1.18597	#N/A	#N/A	#N/A	#N/A	#N/A	#N/A	#N/A	#N/A	#N/A	#N/A	#N/A	#N/A
614	A23*B56*DR8	#N/A	#N/A	#N/A	#N/A	0.000423205	#N/A	2.77115	#N/A	#N/A	#N/A	#N/A	#N/A	#N/A	#N/A	#N/A	#N/A	#N/A	#N/A	#N/A
615	A23*B57*DR7	#N/A	#N/A	#N/A	#N/A	0.000207978	#N/A	1.36184	#N/A	#N/A	#N/A	#N/A	#N/A	#N/A	#N/A	#N/A	#N/A	#N/A	#N/A	#N/A
616	A23*B58*DR3	#N/A	#N/A	#N/A	#N/A	0.000152718	#N/A	1	#N/A	#N/A	#N/A	#N/A	#N/A	#N/A	#N/A	#N/A	#N/A	#N/A	#N/A	#N/A
617	A23*B7*DR11	#N/A	#N/A	#N/A	#N/A	0.000440431	#N/A	2.88394	#N/A	#N/A	#N/A	#N/A	#N/A	#N/A	#N/A	#N/A	#N/A	#N/A	#N/A	#N/A
618	A23*B7*DR15	#N/A	#N/A	#N/A	#N/A	#N/A	#N/A	#N/A	#N/A	#N/A	#N/A	#N/A	#N/A	#N/A	#N/A	#N/A	#N/A	#N/A	#N/A	#N/A
620	A23*B8*DR14	#N/A	#N/A	#N/A	#N/A	0.000152718	#N/A	1	#N/A	#N/A	#N/A	#N/A	#N/A	#N/A	#N/A	#N/A	#N/A	#N/A	#N/A	#N/A
622	A24*B13*DR1	#N/A	#N/A	#N/A	#N/A	#N/A	#N/A	#N/A	#N/A	#N/A	#N/A	#N/A	#N/A	#N/A	#N/A	#N/A	#N/A	#N/A	#N/A	#N/A
624	A24*B13*DR13	#N/A	#N/A	#N/A	#N/A	0.000306014	#N/A	2.00378	#N/A	#N/A	#N/A	#N/A	#N/A	#N/A	#N/A	#N/A	#N/A	#N/A	#N/A	#N/A
626	A24*B13*DR16	#N/A	#N/A	#N/A	#N/A	0.000210473	#N/A	1.37818	#N/A	#N/A	#N/A	#N/A	#N/A	#N/A	#N/A	#N/A	#N/A	#N/A	#N/A	#N/A
627	A24*B13*DR3	#N/A	#N/A	#N/A	#N/A	0.000627619	#N/A	4.10965	#N/A	#N/A	#N/A	#N/A	#N/A	#N/A	#N/A	#N/A	#N/A	#N/A	#N/A	#N/A
631	A24*B14*DR10	#N/A	#N/A	#N/A	#N/A	0.000140448	#N/A	0.919654	#N/A	#N/A	#N/A	#N/A	#N/A	#N/A	#N/A	#N/A	#N/A	#N/A	#N/A	#N/A
632	A24*B14*DR7	#N/A	#N/A	#N/A	#N/A	0.000160113	#N/A	1.04842	#N/A	#N/A	#N/A	#N/A	#N/A	#N/A	#N/A	#N/A	#N/A	#N/A	#N/A	#N/A
634	A24*B15*DR12	#N/A	#N/A	#N/A	#N/A	0.000173776	#N/A	1.13788	#N/A	#N/A	#N/A	#N/A	#N/A	#N/A	#N/A	#N/A	#N/A	#N/A	#N/A	#N/A
640	A24*B15*DR7	#N/A	#N/A	#N/A	#N/A	0.00130862	#N/A	8.56887	#N/A	#N/A	#N/A	#N/A	#N/A	#N/A	#N/A	#N/A	#N/A	#N/A	#N/A	#N/A
641	A24*B15*DR8	#N/A	#N/A	#N/A	#N/A	0.000189358	#N/A	1.23991	#N/A	#N/A	#N/A	#N/A	#N/A	#N/A	#N/A	#N/A	#N/A	#N/A	#N/A	#N/A
644	A24*B18*DR12	#N/A	#N/A	#N/A	#N/A	0.000332936	#N/A	2.18006	#N/A	#N/A	#N/A	#N/A	#N/A	#N/A	#N/A	#N/A	#N/A	#N/A	#N/A	#N/A
646	A24*B18*DR14	#N/A	#N/A	#N/A	#N/A	0.000594514	#N/A	3.89288	#N/A	#N/A	#N/A	#N/A	#N/A	#N/A	#N/A	#N/A	#N/A	#N/A	#N/A	#N/A
648	A24*B18*DR16	#N/A	#N/A	#N/A	#N/A	0.000783156	#N/A	5.12811	#N/A	#N/A	#N/A	#N/A	#N/A	#N/A	#N/A	#N/A	#N/A	#N/A	#N/A	#N/A
653	A24*B27*DR1	#N/A	#N/A	#N/A	#N/A	0.000955017	#N/A	6.25345	#N/A	#N/A	#N/A	#N/A	#N/A	#N/A	#N/A	#N/A	#N/A	#N/A	#N/A	#N/A
654	A24*B27*DR10	#N/A	#N/A	#N/A	#N/A	#N/A	#N/A	#N/A	#N/A	#N/A	#N/A	#N/A	#N/A	#N/A	#N/A	#N/A	#N/A	#N/A	#N/A	#N/A
655	A24*B27*DR11	#N/A	#N/A	#N/A	#N/A	0.00142107	#N/A	9.30517	#N/A	#N/A	#N/A	#N/A	#N/A	#N/A	#N/A	#N/A	#N/A	#N/A	#N/A	#N/A
673	A24*B35*DR8	#N/A	#N/A	#N/A	#N/A	0.00087186	#N/A	5.70894	#N/A	#N/A	#N/A	#N/A	#N/A	#N/A	#N/A	#N/A	#N/A	#N/A	#N/A	#N/A
675	A24*B37*DR13	#N/A	#N/A	#N/A	#N/A	0.000189754	#N/A	1.24251	#N/A	#N/A	#N/A	#N/A	#N/A	#N/A	#N/A	#N/A	#N/A	#N/A	#N/A	#N/A
676	A24*B37*DR16	#N/A	#N/A	#N/A	#N/A	0.000144595	#N/A	0.946806	#N/A	#N/A	#N/A	#N/A	#N/A	#N/A	#N/A	#N/A	#N/A	#N/A	#N/A	#N/A
678	A24*B37*DR9	#N/A	#N/A	#N/A	#N/A	0.000152718	#N/A	1	#N/A	#N/A	#N/A	#N/A	#N/A	#N/A	#N/A	#N/A	#N/A	#N/A	#N/A	#N/A
681	A24*B38*DR14	#N/A	#N/A	#N/A	#N/A	0.000375061	#N/A	2.4559	#N/A	#N/A	#N/A	#N/A	#N/A	#N/A	#N/A	#N/A	#N/A	#N/A	#N/A	#N/A
684	A24*B38*DR4	#N/A	#N/A	#N/A	#N/A	8.33814e-05	#N/A	0.545981	#N/A	#N/A	#N/A	#N/A	#N/A	#N/A	#N/A	#N/A	#N/A	#N/A	#N/A	#N/A
688	A24*B39*DR14	#N/A	#N/A	#N/A	#N/A	0.00025672	#N/A	1.681	#N/A	#N/A	#N/A	#N/A	#N/A	#N/A	#N/A	#N/A	#N/A	#N/A	#N/A	#N/A
691	A24*B39*DR8	#N/A	#N/A	#N/A	#N/A	0.000661152	#N/A	4.32923	#N/A	#N/A	#N/A	#N/A	#N/A	#N/A	#N/A	#N/A	#N/A	#N/A	#N/A	#N/A
697	A24*B40*DR15	#N/A	#N/A	#N/A	#N/A	0.000549161	#N/A	3.59591	#N/A	#N/A	#N/A	#N/A	#N/A	#N/A	#N/A	#N/A	#N/A	#N/A	#N/A	#N/A
698	A24*B40*DR16	#N/A	#N/A	#N/A	#N/A	0.000809331	#N/A	5.2995	#N/A	#N/A	#N/A	#N/A	#N/A	#N/A	#N/A	#N/A	#N/A	#N/A	#N/A	#N/A
699	A24*B40*DR3	#N/A	#N/A	#N/A	#N/A	0.000183131	#N/A	1.19914	#N/A	#N/A	#N/A	#N/A	#N/A	#N/A	#N/A	#N/A	#N/A	#N/A	#N/A	#N/A
704	A24*B41*DR8	#N/A	#N/A	#N/A	#N/A	0.000305437	#N/A	2	#N/A	#N/A	#N/A	#N/A	#N/A	#N/A	#N/A	#N/A	#N/A	#N/A	#N/A	#N/A
707	A24*B44*DR12	#N/A	#N/A	#N/A	#N/A	0.000294344	#N/A	1.92737	#N/A	#N/A	#N/A	#N/A	#N/A	#N/A	#N/A	#N/A	#N/A	#N/A	#N/A	#N/A
708	A24*B44*DR13	#N/A	#N/A	#N/A	#N/A	0.000758149	#N/A	4.96436	#N/A	#N/A	#N/A	#N/A	#N/A	#N/A	#N/A	#N/A	#N/A	#N/A	#N/A	#N/A
709	A24*B44*DR14	#N/A	#N/A	#N/A	#N/A	0.00085967	#N/A	5.62912	#N/A	#N/A	#N/A	#N/A	#N/A	#N/A	#N/A	#N/A	#N/A	#N/A	#N/A	#N/A
714	A24*B45*DR4	#N/A	#N/A	#N/A	#N/A	0.000305437	#N/A	2	#N/A	#N/A	#N/A	#N/A	#N/A	#N/A	#N/A	#N/A	#N/A	#N/A	#N/A	#N/A
715	A24*B46*DR9	#N/A	#N/A	#N/A	#N/A	0.000152718	#N/A	1	#N/A	#N/A	#N/A	#N/A	#N/A	#N/A	#N/A	#N/A	#N/A	#N/A	#N/A	#N/A
718	A24*B47*DR14	#N/A	#N/A	#N/A	#N/A	0.000134699	#N/A	0.882007	#N/A	#N/A	#N/A	#N/A	#N/A	#N/A	#N/A	#N/A	#N/A	#N/A	#N/A	#N/A
719	A24*B47*DR15	#N/A	#N/A	#N/A	#N/A	0.000307513	#N/A	2.01359	#N/A	#N/A	#N/A	#N/A	#N/A	#N/A	#N/A	#N/A	#N/A	#N/A	#N/A	#N/A
727	A24*B49*DR15	#N/A	#N/A	#N/A	#N/A	0.000305437	#N/A	2	#N/A	#N/A	#N/A	#N/A	#N/A	#N/A	#N/A	#N/A	#N/A	#N/A	#N/A	#N/A
728	A24*B49*DR3	#N/A	#N/A	#N/A	#N/A	0.000153675	#N/A	1.00627	#N/A	#N/A	#N/A	#N/A	#N/A	#N/A	#N/A	#N/A	#N/A	#N/A	#N/A	#N/A
729	A24*B50*DR3	#N/A	#N/A	#N/A	#N/A	0.000201701	#N/A	1.32074	#N/A	#N/A	#N/A	#N/A	#N/A	#N/A	#N/A	#N/A	#N/A	#N/A	#N/A	#N/A
741	A24*B51*DR7	#N/A	#N/A	#N/A	#N/A	0.00016818	#N/A	1.10125	#N/A	#N/A	#N/A	#N/A	#N/A	#N/A	#N/A	#N/A	#N/A	#N/A	#N/A	#N/A
743	A24*B52*DR1	#N/A	#N/A	#N/A	#N/A	0.0001243	#N/A	0.81392	#N/A	#N/A	#N/A	#N/A	#N/A	#N/A	#N/A	#N/A	#N/A	#N/A	#N/A	#N/A
744	A24*B52*DR14	#N/A	#N/A	#N/A	#N/A	#N/A	#N/A	#N/A	#N/A	#N/A	#N/A	#N/A	#N/A	#N/A	#N/A	#N/A	#N/A	#N/A	#N/A	#N/A
749	A24*B55*DR14	#N/A	#N/A	#N/A	#N/A	0.00016422	#N/A	1.07531	#N/A	#N/A	#N/A	#N/A	#N/A	#N/A	#N/A	#N/A	#N/A	#N/A	#N/A	#N/A
751	A24*B55*DR16	#N/A	#N/A	#N/A	#N/A	0.000553973	#N/A	3.62741	#N/A	#N/A	#N/A	#N/A	#N/A	#N/A	#N/A	#N/A	#N/A	#N/A	#N/A	#N/A
752	A24*B55*DR3	#N/A	#N/A	#N/A	#N/A	0.000440635	#N/A	2.88528	#N/A	#N/A	#N/A	#N/A	#N/A	#N/A	#N/A	#N/A	#N/A	#N/A	#N/A	#N/A
753	A24*B55*DR4	#N/A	#N/A	#N/A	#N/A	0.000344121	#N/A	2.2533	#N/A	#N/A	#N/A	#N/A	#N/A	#N/A	#N/A	#N/A	#N/A	#N/A	#N/A	#N/A
754	A24*B55*DR7	#N/A	#N/A	#N/A	#N/A	7.85309e-05	#N/A	0.51422	#N/A	#N/A	#N/A	#N/A	#N/A	#N/A	#N/A	#N/A	#N/A	#N/A	#N/A	#N/A
755	A24*B56*DR1	#N/A	#N/A	#N/A	#N/A	0.000152718	#N/A	1	#N/A	#N/A	#N/A	#N/A	#N/A	#N/A	#N/A	#N/A	#N/A	#N/A	#N/A	#N/A
756	A24*B56*DR11	#N/A	#N/A	#N/A	#N/A	7.41936e-05	#N/A	0.48582	#N/A	#N/A	#N/A	#N/A	#N/A	#N/A	#N/A	#N/A	#N/A	#N/A	#N/A	#N/A
758	A24*B56*DR13	#N/A	#N/A	#N/A	#N/A	0.000187194	#N/A	1.22574	#N/A	#N/A	#N/A	#N/A	#N/A	#N/A	#N/A	#N/A	#N/A	#N/A	#N/A	#N/A
759	A24*B56*DR14	#N/A	#N/A	#N/A	#N/A	#N/A	#N/A	#N/A	#N/A	#N/A	#N/A	#N/A	#N/A	#N/A	#N/A	#N/A	#N/A	#N/A	#N/A	#N/A
760	A24*B56*DR7	#N/A	#N/A	#N/A	#N/A	0.000221263	#N/A	1.44883	#N/A	#N/A	#N/A	#N/A	#N/A	#N/A	#N/A	#N/A	#N/A	#N/A	#N/A	#N/A
766	A24*B57*DR4	#N/A	#N/A	#N/A	#N/A	0.000400784	#N/A	2.62434	#N/A	#N/A	#N/A	#N/A	#N/A	#N/A	#N/A	#N/A	#N/A	#N/A	#N/A	#N/A
768	A24*B58*DR3	#N/A	#N/A	#N/A	#N/A	0.000380239	#N/A	2.4898	#N/A	#N/A	#N/A	#N/A	#N/A	#N/A	#N/A	#N/A	#N/A	#N/A	#N/A	#N/A
769	A24*B58*DR8	#N/A	#N/A	#N/A	#N/A	0.000152718	#N/A	1	#N/A	#N/A	#N/A	#N/A	#N/A	#N/A	#N/A	#N/A	#N/A	#N/A	#N/A	#N/A
774	A24*B7*DR14	#N/A	#N/A	#N/A	#N/A	0.000269967	#N/A	1.76774	#N/A	#N/A	#N/A	#N/A	#N/A	#N/A	#N/A	#N/A	#N/A	#N/A	#N/A	#N/A
776	A24*B7*DR16	#N/A	#N/A	#N/A	#N/A	0.000895009	#N/A	5.86052	#N/A	#N/A	#N/A	#N/A	#N/A	#N/A	#N/A	#N/A	#N/A	#N/A	#N/A	#N/A
779	A24*B7*DR7	#N/A	#N/A	#N/A	#N/A	0.00118802	#N/A	7.77917	#N/A	#N/A	#N/A	#N/A	#N/A	#N/A	#N/A	#N/A	#N/A	#N/A	#N/A	#N/A
781	A24*B8*DR14	#N/A	#N/A	#N/A	#N/A	0.000152718	#N/A	1	#N/A	#N/A	#N/A	#N/A	#N/A	#N/A	#N/A	#N/A	#N/A	#N/A	#N/A	#N/A
782	A24*B8*DR15	#N/A	#N/A	#N/A	#N/A	0.000338505	#N/A	2.21653	#N/A	#N/A	#N/A	#N/A	#N/A	#N/A	#N/A	#N/A	#N/A	#N/A	#N/A	#N/A
784	A24*B8*DR4	#N/A	#N/A	#N/A	#N/A	#N/A	#N/A	#N/A	#N/A	#N/A	#N/A	#N/A	#N/A	#N/A	#N/A	#N/A	#N/A	#N/A	#N/A	#N/A
786	A25*B13*DR14	#N/A	#N/A	#N/A	#N/A	0.000152718	#N/A	1	#N/A	#N/A	#N/A	#N/A	#N/A	#N/A	#N/A	#N/A	#N/A	#N/A	#N/A	#N/A
787	A25*B13*DR3	#N/A	#N/A	#N/A	#N/A	#N/A	#N/A	#N/A	#N/A	#N/A	#N/A	#N/A	#N/A	#N/A	#N/A	#N/A	#N/A	#N/A	#N/A	#N/A
794	A25*B15*DR7	#N/A	#N/A	#N/A	#N/A	0.000152718	#N/A	1	#N/A	#N/A	#N/A	#N/A	#N/A	#N/A	#N/A	#N/A	#N/A	#N/A	#N/A	#N/A
804	A25*B18*DR9	#N/A	#N/A	#N/A	#N/A	0.000458155	#N/A	3	#N/A	#N/A	#N/A	#N/A	#N/A	#N/A	#N/A	#N/A	#N/A	#N/A	#N/A	#N/A
807	A25*B27*DR13	#N/A	#N/A	#N/A	#N/A	0.000162408	#N/A	1.06345	#N/A	#N/A	#N/A	#N/A	#N/A	#N/A	#N/A	#N/A	#N/A	#N/A	#N/A	#N/A
808	A25*B27*DR15	#N/A	#N/A	#N/A	#N/A	0.000314251	#N/A	2.05772	#N/A	#N/A	#N/A	#N/A	#N/A	#N/A	#N/A	#N/A	#N/A	#N/A	#N/A	#N/A
809	A25*B27*DR16	#N/A	#N/A	#N/A	#N/A	0.000176006	#N/A	1.15249	#N/A	#N/A	#N/A	#N/A	#N/A	#N/A	#N/A	#N/A	#N/A	#N/A	#N/A	#N/A
810	A25*B27*DR3	#N/A	#N/A	#N/A	#N/A	#N/A	#N/A	#N/A	#N/A	#N/A	#N/A	#N/A	#N/A	#N/A	#N/A	#N/A	#N/A	#N/A	#N/A	#N/A
813	A25*B35*DR1	#N/A	#N/A	#N/A	#N/A	0.000689664	#N/A	4.51592	#N/A	#N/A	#N/A	#N/A	#N/A	#N/A	#N/A	#N/A	#N/A	#N/A	#N/A	#N/A
815	A25*B35*DR13	#N/A	#N/A	#N/A	#N/A	0.000231289	#N/A	1.51448	#N/A	#N/A	#N/A	#N/A	#N/A	#N/A	#N/A	#N/A	#N/A	#N/A	#N/A	#N/A
816	A25*B35*DR14	#N/A	#N/A	#N/A	#N/A	0.000321567	#N/A	2.10562	#N/A	#N/A	#N/A	#N/A	#N/A	#N/A	#N/A	#N/A	#N/A	#N/A	#N/A	#N/A
818	A25*B35*DR7	#N/A	#N/A	#N/A	#N/A	0.0005544	#N/A	3.63021	#N/A	#N/A	#N/A	#N/A	#N/A	#N/A	#N/A	#N/A	#N/A	#N/A	#N/A	#N/A
824	A25*B37*DR8	#N/A	#N/A	#N/A	#N/A	0.000152718	#N/A	1	#N/A	#N/A	#N/A	#N/A	#N/A	#N/A	#N/A	#N/A	#N/A	#N/A	#N/A	#N/A
826	A25*B38*DR14	#N/A	#N/A	#N/A	#N/A	#N/A	#N/A	#N/A	#N/A	#N/A	#N/A	#N/A	#N/A	#N/A	#N/A	#N/A	#N/A	#N/A	#N/A	#N/A
827	A25*B38*DR16	#N/A	#N/A	#N/A	#N/A	0.000152718	#N/A	1	#N/A	#N/A	#N/A	#N/A	#N/A	#N/A	#N/A	#N/A	#N/A	#N/A	#N/A	#N/A
828	A25*B38*DR4	#N/A	#N/A	#N/A	#N/A	#N/A	#N/A	#N/A	#N/A	#N/A	#N/A	#N/A	#N/A	#N/A	#N/A	#N/A	#N/A	#N/A	#N/A	#N/A
834	A25*B40*DR4	#N/A	#N/A	#N/A	#N/A	#N/A	#N/A	#N/A	#N/A	#N/A	#N/A	#N/A	#N/A	#N/A	#N/A	#N/A	#N/A	#N/A	#N/A	#N/A
836	A25*B40*DR8	#N/A	#N/A	#N/A	#N/A	0.000305437	#N/A	2	#N/A	#N/A	#N/A	#N/A	#N/A	#N/A	#N/A	#N/A	#N/A	#N/A	#N/A	#N/A
837	A25*B41*DR13	#N/A	#N/A	#N/A	#N/A	9.08509e-05	#N/A	0.594892	#N/A	#N/A	#N/A	#N/A	#N/A	#N/A	#N/A	#N/A	#N/A	#N/A	#N/A	#N/A
838	A25*B41*DR15	#N/A	#N/A	#N/A	#N/A	0.000126118	#N/A	0.825818	#N/A	#N/A	#N/A	#N/A	#N/A	#N/A	#N/A	#N/A	#N/A	#N/A	#N/A	#N/A
839	A25*B41*DR3	#N/A	#N/A	#N/A	#N/A	0.000224238	#N/A	1.46831	#N/A	#N/A	#N/A	#N/A	#N/A	#N/A	#N/A	#N/A	#N/A	#N/A	#N/A	#N/A
840	A25*B44*DR1	#N/A	#N/A	#N/A	#N/A	0.000588905	#N/A	3.85615	#N/A	#N/A	#N/A	#N/A	#N/A	#N/A	#N/A	#N/A	#N/A	#N/A	#N/A	#N/A
843	A25*B44*DR15	#N/A	#N/A	#N/A	#N/A	0.000309811	#N/A	2.02864	#N/A	#N/A	#N/A	#N/A	#N/A	#N/A	#N/A	#N/A	#N/A	#N/A	#N/A	#N/A
844	A25*B44*DR3	#N/A	#N/A	#N/A	#N/A	0.000165428	#N/A	1.08322	#N/A	#N/A	#N/A	#N/A	#N/A	#N/A	#N/A	#N/A	#N/A	#N/A	#N/A	#N/A
846	A25*B44*DR7	#N/A	#N/A	#N/A	#N/A	6.96562e-05	#N/A	0.456109	#N/A	#N/A	#N/A	#N/A	#N/A	#N/A	#N/A	#N/A	#N/A	#N/A	#N/A	#N/A
848	A25*B49*DR15	#N/A	#N/A	#N/A	#N/A	#N/A	#N/A	#N/A	#N/A	#N/A	#N/A	#N/A	#N/A	#N/A	#N/A	#N/A	#N/A	#N/A	#N/A	#N/A
851	A25*B51*DR11	#N/A	#N/A	#N/A	#N/A	0.000555518	#N/A	3.63753	#N/A	#N/A	#N/A	#N/A	#N/A	#N/A	#N/A	#N/A	#N/A	#N/A	#N/A	#N/A
852	A25*B51*DR15	#N/A	#N/A	#N/A	#N/A	0.000184039	#N/A	1.20509	#N/A	#N/A	#N/A	#N/A	#N/A	#N/A	#N/A	#N/A	#N/A	#N/A	#N/A	#N/A
853	A25*B51*DR3	#N/A	#N/A	#N/A	#N/A	0.000298468	#N/A	1.95437	#N/A	#N/A	#N/A	#N/A	#N/A	#N/A	#N/A	#N/A	#N/A	#N/A	#N/A	#N/A
856	A25*B52*DR15	#N/A	#N/A	#N/A	#N/A	0.000243159	#N/A	1.59221	#N/A	#N/A	#N/A	#N/A	#N/A	#N/A	#N/A	#N/A	#N/A	#N/A	#N/A	#N/A
857	A25*B52*DR3	#N/A	#N/A	#N/A	#N/A	6.26576e-05	#N/A	0.410282	#N/A	#N/A	#N/A	#N/A	#N/A	#N/A	#N/A	#N/A	#N/A	#N/A	#N/A	#N/A
860	A25*B56*DR1	#N/A	#N/A	#N/A	#N/A	#N/A	#N/A	#N/A	#N/A	#N/A	#N/A	#N/A	#N/A	#N/A	#N/A	#N/A	#N/A	#N/A	#N/A	#N/A
862	A25*B56*DR13	#N/A	#N/A	#N/A	#N/A	0.000187262	#N/A	1.22619	#N/A	#N/A	#N/A	#N/A	#N/A	#N/A	#N/A	#N/A	#N/A	#N/A	#N/A	#N/A
863	A25*B56*DR15	#N/A	#N/A	#N/A	#N/A	0.00028102	#N/A	1.84012	#N/A	#N/A	#N/A	#N/A	#N/A	#N/A	#N/A	#N/A	#N/A	#N/A	#N/A	#N/A
865	A25*B57*DR7	#N/A	#N/A	#N/A	#N/A	0.000727562	#N/A	4.76408	#N/A	#N/A	#N/A	#N/A	#N/A	#N/A	#N/A	#N/A	#N/A	#N/A	#N/A	#N/A
868	A25*B7*DR10	#N/A	#N/A	#N/A	#N/A	0.000364122	#N/A	2.38427	#N/A	#N/A	#N/A	#N/A	#N/A	#N/A	#N/A	#N/A	#N/A	#N/A	#N/A	#N/A
872	A25*B7*DR9	#N/A	#N/A	#N/A	#N/A	0.000152718	#N/A	1	#N/A	#N/A	#N/A	#N/A	#N/A	#N/A	#N/A	#N/A	#N/A	#N/A	#N/A	#N/A
874	A25*B8*DR15	#N/A	#N/A	#N/A	#N/A	#N/A	#N/A	#N/A	#N/A	#N/A	#N/A	#N/A	#N/A	#N/A	#N/A	#N/A	#N/A	#N/A	#N/A	#N/A
875	A25*B8*DR16	#N/A	#N/A	#N/A	#N/A	0.000299516	#N/A	1.96123	#N/A	#N/A	#N/A	#N/A	#N/A	#N/A	#N/A	#N/A	#N/A	#N/A	#N/A	#N/A
877	A26*B13*DR12	#N/A	#N/A	#N/A	#N/A	0.00024816	#N/A	1.62495	#N/A	#N/A	#N/A	#N/A	#N/A	#N/A	#N/A	#N/A	#N/A	#N/A	#N/A	#N/A
880	A26*B13*DR4	#N/A	#N/A	#N/A	#N/A	0.000294735	#N/A	1.92993	#N/A	#N/A	#N/A	#N/A	#N/A	#N/A	#N/A	#N/A	#N/A	#N/A	#N/A	#N/A
882	A26*B14*DR1	#N/A	#N/A	#N/A	#N/A	0.000628319	#N/A	4.11423	#N/A	#N/A	#N/A	#N/A	#N/A	#N/A	#N/A	#N/A	#N/A	#N/A	#N/A	#N/A
883	A26*B14*DR12	#N/A	#N/A	#N/A	#N/A	0.000305437	#N/A	2	#N/A	#N/A	#N/A	#N/A	#N/A	#N/A	#N/A	#N/A	#N/A	#N/A	#N/A	#N/A
886	A26*B14*DR8	#N/A	#N/A	#N/A	#N/A	#N/A	#N/A	#N/A	#N/A	#N/A	#N/A	#N/A	#N/A	#N/A	#N/A	#N/A	#N/A	#N/A	#N/A	#N/A
889	A26*B15*DR13	#N/A	#N/A	#N/A	#N/A	0.000165687	#N/A	1.08492	#N/A	#N/A	#N/A	#N/A	#N/A	#N/A	#N/A	#N/A	#N/A	#N/A	#N/A	#N/A
890	A26*B15*DR16	#N/A	#N/A	#N/A	#N/A	0.000661191	#N/A	4.32948	#N/A	#N/A	#N/A	#N/A	#N/A	#N/A	#N/A	#N/A	#N/A	#N/A	#N/A	#N/A
893	A26*B18*DR16	#N/A	#N/A	#N/A	#N/A	0.000353757	#N/A	2.3164	#N/A	#N/A	#N/A	#N/A	#N/A	#N/A	#N/A	#N/A	#N/A	#N/A	#N/A	#N/A
898	A26*B27*DR12	#N/A	#N/A	#N/A	#N/A	0.000152718	#N/A	1	#N/A	#N/A	#N/A	#N/A	#N/A	#N/A	#N/A	#N/A	#N/A	#N/A	#N/A	#N/A
899	A26*B27*DR15	#N/A	#N/A	#N/A	#N/A	0.000453584	#N/A	2.97007	#N/A	#N/A	#N/A	#N/A	#N/A	#N/A	#N/A	#N/A	#N/A	#N/A	#N/A	#N/A
900	A26*B27*DR16	#N/A	#N/A	#N/A	#N/A	9.78168e-05	#N/A	0.640504	#N/A	#N/A	#N/A	#N/A	#N/A	#N/A	#N/A	#N/A	#N/A	#N/A	#N/A	#N/A
903	A26*B27*DR8	#N/A	#N/A	#N/A	#N/A	0.000161605	#N/A	1.05819	#N/A	#N/A	#N/A	#N/A	#N/A	#N/A	#N/A	#N/A	#N/A	#N/A	#N/A	#N/A
908	A26*B35*DR15	#N/A	#N/A	#N/A	#N/A	0.00040572	#N/A	2.65665	#N/A	#N/A	#N/A	#N/A	#N/A	#N/A	#N/A	#N/A	#N/A	#N/A	#N/A	#N/A
910	A26*B35*DR4	#N/A	#N/A	#N/A	#N/A	0.000336906	#N/A	2.20606	#N/A	#N/A	#N/A	#N/A	#N/A	#N/A	#N/A	#N/A	#N/A	#N/A	#N/A	#N/A
912	A26*B37*DR13	#N/A	#N/A	#N/A	#N/A	#N/A	#N/A	#N/A	#N/A	#N/A	#N/A	#N/A	#N/A	#N/A	#N/A	#N/A	#N/A	#N/A	#N/A	#N/A
919	A26*B38*DR14	#N/A	#N/A	#N/A	#N/A	0.000607425	#N/A	3.97742	#N/A	#N/A	#N/A	#N/A	#N/A	#N/A	#N/A	#N/A	#N/A	#N/A	#N/A	#N/A
922	A26*B38*DR3	#N/A	#N/A	#N/A	#N/A	0.00137773	#N/A	9.0214	#N/A	#N/A	#N/A	#N/A	#N/A	#N/A	#N/A	#N/A	#N/A	#N/A	#N/A	#N/A
927	A26*B39*DR1	#N/A	#N/A	#N/A	#N/A	#N/A	#N/A	#N/A	#N/A	#N/A	#N/A	#N/A	#N/A	#N/A	#N/A	#N/A	#N/A	#N/A	#N/A	#N/A
929	A26*B39*DR11	#N/A	#N/A	#N/A	#N/A	#N/A	#N/A	#N/A	#N/A	#N/A	#N/A	#N/A	#N/A	#N/A	#N/A	#N/A	#N/A	#N/A	#N/A	#N/A
934	A26*B39*DR4	#N/A	#N/A	#N/A	#N/A	0.000335057	#N/A	2.19396	#N/A	#N/A	#N/A	#N/A	#N/A	#N/A	#N/A	#N/A	#N/A	#N/A	#N/A	#N/A
937	A26*B40*DR11	#N/A	#N/A	#N/A	#N/A	0.000177449	#N/A	1.16194	#N/A	#N/A	#N/A	#N/A	#N/A	#N/A	#N/A	#N/A	#N/A	#N/A	#N/A	#N/A
939	A26*B40*DR13	#N/A	#N/A	#N/A	#N/A	0.000469421	#N/A	3.07377	#N/A	#N/A	#N/A	#N/A	#N/A	#N/A	#N/A	#N/A	#N/A	#N/A	#N/A	#N/A
941	A26*B40*DR3	#N/A	#N/A	#N/A	#N/A	0.00055725	#N/A	3.64887	#N/A	#N/A	#N/A	#N/A	#N/A	#N/A	#N/A	#N/A	#N/A	#N/A	#N/A	#N/A
944	A26*B41*DR15	#N/A	#N/A	#N/A	#N/A	0.000152718	#N/A	1	#N/A	#N/A	#N/A	#N/A	#N/A	#N/A	#N/A	#N/A	#N/A	#N/A	#N/A	#N/A
947	A26*B41*DR9	#N/A	#N/A	#N/A	#N/A	#N/A	#N/A	#N/A	#N/A	#N/A	#N/A	#N/A	#N/A	#N/A	#N/A	#N/A	#N/A	#N/A	#N/A	#N/A
948	A26*B44*DR1	#N/A	#N/A	#N/A	#N/A	0.000201171	#N/A	1.31727	#N/A	#N/A	#N/A	#N/A	#N/A	#N/A	#N/A	#N/A	#N/A	#N/A	#N/A	#N/A
950	A26*B44*DR12	#N/A	#N/A	#N/A	#N/A	0.000305437	#N/A	2	#N/A	#N/A	#N/A	#N/A	#N/A	#N/A	#N/A	#N/A	#N/A	#N/A	#N/A	#N/A
951	A26*B44*DR13	#N/A	#N/A	#N/A	#N/A	0.000516599	#N/A	3.38269	#N/A	#N/A	#N/A	#N/A	#N/A	#N/A	#N/A	#N/A	#N/A	#N/A	#N/A	#N/A
952	A26*B44*DR15	#N/A	#N/A	#N/A	#N/A	0.00027029	#N/A	1.76986	#N/A	#N/A	#N/A	#N/A	#N/A	#N/A	#N/A	#N/A	#N/A	#N/A	#N/A	#N/A
953	A26*B44*DR16	#N/A	#N/A	#N/A	#N/A	0.000616829	#N/A	4.039	#N/A	#N/A	#N/A	#N/A	#N/A	#N/A	#N/A	#N/A	#N/A	#N/A	#N/A	#N/A
954	A26*B44*DR3	#N/A	#N/A	#N/A	#N/A	0.000255955	#N/A	1.676	#N/A	#N/A	#N/A	#N/A	#N/A	#N/A	#N/A	#N/A	#N/A	#N/A	#N/A	#N/A
957	A26*B44*DR8	#N/A	#N/A	#N/A	#N/A	0.000189557	#N/A	1.24122	#N/A	#N/A	#N/A	#N/A	#N/A	#N/A	#N/A	#N/A	#N/A	#N/A	#N/A	#N/A
958	A26*B47*DR1	#N/A	#N/A	#N/A	#N/A	4.33912e-05	#N/A	0.284125	#N/A	#N/A	#N/A	#N/A	#N/A	#N/A	#N/A	#N/A	#N/A	#N/A	#N/A	#N/A
963	A26*B48*DR4	#N/A	#N/A	#N/A	#N/A	0.000152718	#N/A	1	#N/A	#N/A	#N/A	#N/A	#N/A	#N/A	#N/A	#N/A	#N/A	#N/A	#N/A	#N/A
967	A26*B49*DR16	#N/A	#N/A	#N/A	#N/A	0.000495963	#N/A	3.24757	#N/A	#N/A	#N/A	#N/A	#N/A	#N/A	#N/A	#N/A	#N/A	#N/A	#N/A	#N/A
969	A26*B49*DR9	#N/A	#N/A	#N/A	#N/A	0.000152718	#N/A	1	#N/A	#N/A	#N/A	#N/A	#N/A	#N/A	#N/A	#N/A	#N/A	#N/A	#N/A	#N/A
971	A26*B51*DR11	#N/A	#N/A	#N/A	#N/A	0.000764315	#N/A	5.00473	#N/A	#N/A	#N/A	#N/A	#N/A	#N/A	#N/A	#N/A	#N/A	#N/A	#N/A	#N/A
972	A26*B51*DR13	#N/A	#N/A	#N/A	#N/A	0.000501696	#N/A	3.28511	#N/A	#N/A	#N/A	#N/A	#N/A	#N/A	#N/A	#N/A	#N/A	#N/A	#N/A	#N/A
974	A26*B51*DR16	#N/A	#N/A	#N/A	#N/A	0.000226593	#N/A	1.48373	#N/A	#N/A	#N/A	#N/A	#N/A	#N/A	#N/A	#N/A	#N/A	#N/A	#N/A	#N/A
978	A26*B52*DR3	#N/A	#N/A	#N/A	#N/A	0.000305437	#N/A	2	#N/A	#N/A	#N/A	#N/A	#N/A	#N/A	#N/A	#N/A	#N/A	#N/A	#N/A	#N/A
981	A26*B55*DR13	#N/A	#N/A	#N/A	#N/A	0.000610874	#N/A	4	#N/A	#N/A	#N/A	#N/A	#N/A	#N/A	#N/A	#N/A	#N/A	#N/A	#N/A	#N/A
986	A26*B56*DR11	#N/A	#N/A	#N/A	#N/A	0.000152718	#N/A	1	#N/A	#N/A	#N/A	#N/A	#N/A	#N/A	#N/A	#N/A	#N/A	#N/A	#N/A	#N/A
988	A26*B56*DR16	#N/A	#N/A	#N/A	#N/A	0.000236892	#N/A	1.55117	#N/A	#N/A	#N/A	#N/A	#N/A	#N/A	#N/A	#N/A	#N/A	#N/A	#N/A	#N/A
991	A26*B58*DR13	#N/A	#N/A	#N/A	#N/A	0.000458155	#N/A	3	#N/A	#N/A	#N/A	#N/A	#N/A	#N/A	#N/A	#N/A	#N/A	#N/A	#N/A	#N/A
992	A26*B58*DR3	#N/A	#N/A	#N/A	#N/A	0.000138945	#N/A	0.909814	#N/A	#N/A	#N/A	#N/A	#N/A	#N/A	#N/A	#N/A	#N/A	#N/A	#N/A	#N/A
996	A26*B7*DR3	#N/A	#N/A	#N/A	#N/A	#N/A	#N/A	#N/A	#N/A	#N/A	#N/A	#N/A	#N/A	#N/A	#N/A	#N/A	#N/A	#N/A	#N/A	#N/A
997	A26*B7*DR4	#N/A	#N/A	#N/A	#N/A	#N/A	#N/A	#N/A	#N/A	#N/A	#N/A	#N/A	#N/A	#N/A	#N/A	#N/A	#N/A	#N/A	#N/A	#N/A
998	A26*B7*DR8	#N/A	#N/A	#N/A	#N/A	0.000152718	#N/A	1	#N/A	#N/A	#N/A	#N/A	#N/A	#N/A	#N/A	#N/A	#N/A	#N/A	#N/A	#N/A
1001	A26*B8*DR15	#N/A	#N/A	#N/A	#N/A	0.000152788	#N/A	1.00046	#N/A	#N/A	#N/A	#N/A	#N/A	#N/A	#N/A	#N/A	#N/A	#N/A	#N/A	#N/A
1004	A26*B8*DR7	#N/A	#N/A	#N/A	#N/A	0.000395284	#N/A	2.58832	#N/A	#N/A	#N/A	#N/A	#N/A	#N/A	#N/A	#N/A	#N/A	#N/A	#N/A	#N/A
1008	A29*B14*DR14	#N/A	#N/A	#N/A	#N/A	0.000152718	#N/A	1	#N/A	#N/A	#N/A	#N/A	#N/A	#N/A	#N/A	#N/A	#N/A	#N/A	#N/A	#N/A
1009	A29*B14*DR3	#N/A	#N/A	#N/A	#N/A	0.00011627	#N/A	0.761339	#N/A	#N/A	#N/A	#N/A	#N/A	#N/A	#N/A	#N/A	#N/A	#N/A	#N/A	#N/A
1012	A29*B15*DR3	#N/A	#N/A	#N/A	#N/A	0.000152718	#N/A	1	#N/A	#N/A	#N/A	#N/A	#N/A	#N/A	#N/A	#N/A	#N/A	#N/A	#N/A	#N/A
1013	A29*B15*DR8	#N/A	#N/A	#N/A	#N/A	0.000164263	#N/A	1.07559	#N/A	#N/A	#N/A	#N/A	#N/A	#N/A	#N/A	#N/A	#N/A	#N/A	#N/A	#N/A
1014	A29*B18*DR11	#N/A	#N/A	#N/A	#N/A	0.000446672	#N/A	2.92481	#N/A	#N/A	#N/A	#N/A	#N/A	#N/A	#N/A	#N/A	#N/A	#N/A	#N/A	#N/A
1015	A29*B18*DR16	#N/A	#N/A	#N/A	#N/A	0.000312229	#N/A	2.04448	#N/A	#N/A	#N/A	#N/A	#N/A	#N/A	#N/A	#N/A	#N/A	#N/A	#N/A	#N/A
1017	A29*B27*DR16	#N/A	#N/A	#N/A	#N/A	8.81678e-05	#N/A	0.577322	#N/A	#N/A	#N/A	#N/A	#N/A	#N/A	#N/A	#N/A	#N/A	#N/A	#N/A	#N/A
1021	A29*B35*DR16	#N/A	#N/A	#N/A	#N/A	3.9699e-05	#N/A	0.259949	#N/A	#N/A	#N/A	#N/A	#N/A	#N/A	#N/A	#N/A	#N/A	#N/A	#N/A	#N/A
1022	A29*B35*DR4	#N/A	#N/A	#N/A	#N/A	0.000393142	#N/A	2.57429	#N/A	#N/A	#N/A	#N/A	#N/A	#N/A	#N/A	#N/A	#N/A	#N/A	#N/A	#N/A
1026	A29*B39*DR1	#N/A	#N/A	#N/A	#N/A	#N/A	#N/A	#N/A	#N/A	#N/A	#N/A	#N/A	#N/A	#N/A	#N/A	#N/A	#N/A	#N/A	#N/A	#N/A
1027	A29*B39*DR12	#N/A	#N/A	#N/A	#N/A	0.000152718	#N/A	1	#N/A	#N/A	#N/A	#N/A	#N/A	#N/A	#N/A	#N/A	#N/A	#N/A	#N/A	#N/A
1028	A29*B39*DR15	#N/A	#N/A	#N/A	#N/A	0.000152718	#N/A	1	#N/A	#N/A	#N/A	#N/A	#N/A	#N/A	#N/A	#N/A	#N/A	#N/A	#N/A	#N/A
1033	A29*B40*DR16	#N/A	#N/A	#N/A	#N/A	0.000150314	#N/A	0.984255	#N/A	#N/A	#N/A	#N/A	#N/A	#N/A	#N/A	#N/A	#N/A	#N/A	#N/A	#N/A
1034	A29*B40*DR3	#N/A	#N/A	#N/A	#N/A	0.000250192	#N/A	1.63826	#N/A	#N/A	#N/A	#N/A	#N/A	#N/A	#N/A	#N/A	#N/A	#N/A	#N/A	#N/A
1039	A29*B44*DR14	#N/A	#N/A	#N/A	#N/A	0.000371508	#N/A	2.43263	#N/A	#N/A	#N/A	#N/A	#N/A	#N/A	#N/A	#N/A	#N/A	#N/A	#N/A	#N/A
1040	A29*B44*DR15	#N/A	#N/A	#N/A	#N/A	0.000161216	#N/A	1.05564	#N/A	#N/A	#N/A	#N/A	#N/A	#N/A	#N/A	#N/A	#N/A	#N/A	#N/A	#N/A
1045	A29*B45*DR4	#N/A	#N/A	#N/A	#N/A	0.000763592	#N/A	5	#N/A	#N/A	#N/A	#N/A	#N/A	#N/A	#N/A	#N/A	#N/A	#N/A	#N/A	#N/A
1047	A29*B48*DR15	#N/A	#N/A	#N/A	#N/A	#N/A	#N/A	#N/A	#N/A	#N/A	#N/A	#N/A	#N/A	#N/A	#N/A	#N/A	#N/A	#N/A	#N/A	#N/A
1048	A29*B49*DR4	#N/A	#N/A	#N/A	#N/A	3.34642e-06	#N/A	0.0219124	#N/A	#N/A	#N/A	#N/A	#N/A	#N/A	#N/A	#N/A	#N/A	#N/A	#N/A	#N/A
1050	A29*B50*DR7	#N/A	#N/A	#N/A	#N/A	0.000257603	#N/A	1.68678	#N/A	#N/A	#N/A	#N/A	#N/A	#N/A	#N/A	#N/A	#N/A	#N/A	#N/A	#N/A
1052	A29*B51*DR14	#N/A	#N/A	#N/A	#N/A	0.000152718	#N/A	1	#N/A	#N/A	#N/A	#N/A	#N/A	#N/A	#N/A	#N/A	#N/A	#N/A	#N/A	#N/A
1053	A29*B52*DR12	#N/A	#N/A	#N/A	#N/A	0.000152718	#N/A	1	#N/A	#N/A	#N/A	#N/A	#N/A	#N/A	#N/A	#N/A	#N/A	#N/A	#N/A	#N/A
1054	A29*B52*DR15	#N/A	#N/A	#N/A	#N/A	0.000221212	#N/A	1.4485	#N/A	#N/A	#N/A	#N/A	#N/A	#N/A	#N/A	#N/A	#N/A	#N/A	#N/A	#N/A
1055	A29*B53*DR13	#N/A	#N/A	#N/A	#N/A	0.000152718	#N/A	1	#N/A	#N/A	#N/A	#N/A	#N/A	#N/A	#N/A	#N/A	#N/A	#N/A	#N/A	#N/A
1056	A29*B54*DR4	#N/A	#N/A	#N/A	#N/A	0.000152718	#N/A	1	#N/A	#N/A	#N/A	#N/A	#N/A	#N/A	#N/A	#N/A	#N/A	#N/A	#N/A	#N/A
1057	A29*B55*DR16	#N/A	#N/A	#N/A	#N/A	0.000150006	#N/A	0.982237	#N/A	#N/A	#N/A	#N/A	#N/A	#N/A	#N/A	#N/A	#N/A	#N/A	#N/A	#N/A
1059	A29*B56*DR14	#N/A	#N/A	#N/A	#N/A	0.000152718	#N/A	1	#N/A	#N/A	#N/A	#N/A	#N/A	#N/A	#N/A	#N/A	#N/A	#N/A	#N/A	#N/A
1072	A29*B7*DR4	#N/A	#N/A	#N/A	#N/A	#N/A	#N/A	#N/A	#N/A	#N/A	#N/A	#N/A	#N/A	#N/A	#N/A	#N/A	#N/A	#N/A	#N/A	#N/A
1076	A29*B8*DR11	#N/A	#N/A	#N/A	#N/A	0.000152718	#N/A	1	#N/A	#N/A	#N/A	#N/A	#N/A	#N/A	#N/A	#N/A	#N/A	#N/A	#N/A	#N/A
1077	A29*B8*DR14	#N/A	#N/A	#N/A	#N/A	0.000152718	#N/A	1	#N/A	#N/A	#N/A	#N/A	#N/A	#N/A	#N/A	#N/A	#N/A	#N/A	#N/A	#N/A
1078	A29*B8*DR3	#N/A	#N/A	#N/A	#N/A	#N/A	#N/A	#N/A	#N/A	#N/A	#N/A	#N/A	#N/A	#N/A	#N/A	#N/A	#N/A	#N/A	#N/A	#N/A
1079	A29*B8*DR4	#N/A	#N/A	#N/A	#N/A	0.000152718	#N/A	1	#N/A	#N/A	#N/A	#N/A	#N/A	#N/A	#N/A	#N/A	#N/A	#N/A	#N/A	#N/A
1098	A3*B15*DR3	#N/A	#N/A	#N/A	#N/A	0.000298324	#N/A	1.95342	#N/A	#N/A	#N/A	#N/A	#N/A	#N/A	#N/A	#N/A	#N/A	#N/A	#N/A	#N/A
1100	A3*B15*DR8	#N/A	#N/A	#N/A	#N/A	3.20247e-05	#N/A	0.209697	#N/A	#N/A	#N/A	#N/A	#N/A	#N/A	#N/A	#N/A	#N/A	#N/A	#N/A	#N/A
1103	A3*B18*DR14	#N/A	#N/A	#N/A	#N/A	0.000519423	#N/A	3.40118	#N/A	#N/A	#N/A	#N/A	#N/A	#N/A	#N/A	#N/A	#N/A	#N/A	#N/A	#N/A
1108	A3*B18*DR8	#N/A	#N/A	#N/A	#N/A	0.00031124	#N/A	2.038	#N/A	#N/A	#N/A	#N/A	#N/A	#N/A	#N/A	#N/A	#N/A	#N/A	#N/A	#N/A
1109	A3*B18*DR9	#N/A	#N/A	#N/A	#N/A	0.000152718	#N/A	1	#N/A	#N/A	#N/A	#N/A	#N/A	#N/A	#N/A	#N/A	#N/A	#N/A	#N/A	#N/A
1111	A3*B27*DR10	#N/A	#N/A	#N/A	#N/A	#N/A	#N/A	#N/A	#N/A	#N/A	#N/A	#N/A	#N/A	#N/A	#N/A	#N/A	#N/A	#N/A	#N/A	#N/A
1113	A3*B27*DR12	#N/A	#N/A	#N/A	#N/A	0.000223162	#N/A	1.46127	#N/A	#N/A	#N/A	#N/A	#N/A	#N/A	#N/A	#N/A	#N/A	#N/A	#N/A	#N/A
1116	A3*B27*DR16	#N/A	#N/A	#N/A	#N/A	0.00167877	#N/A	10.9926	#N/A	#N/A	#N/A	#N/A	#N/A	#N/A	#N/A	#N/A	#N/A	#N/A	#N/A	#N/A
1118	A3*B27*DR4	#N/A	#N/A	#N/A	#N/A	0.000207482	#N/A	1.3586	#N/A	#N/A	#N/A	#N/A	#N/A	#N/A	#N/A	#N/A	#N/A	#N/A	#N/A	#N/A
1120	A3*B27*DR9	#N/A	#N/A	#N/A	#N/A	0.000305437	#N/A	2	#N/A	#N/A	#N/A	#N/A	#N/A	#N/A	#N/A	#N/A	#N/A	#N/A	#N/A	#N/A
1131	A3*B35*DR8	#N/A	#N/A	#N/A	#N/A	0.000821116	#N/A	5.37667	#N/A	#N/A	#N/A	#N/A	#N/A	#N/A	#N/A	#N/A	#N/A	#N/A	#N/A	#N/A
1132	A3*B35*DR9	#N/A	#N/A	#N/A	#N/A	#N/A	#N/A	#N/A	#N/A	#N/A	#N/A	#N/A	#N/A	#N/A	#N/A	#N/A	#N/A	#N/A	#N/A	#N/A
1133	A3*B37*DR10	#N/A	#N/A	#N/A	#N/A	0.000272332	#N/A	1.78323	#N/A	#N/A	#N/A	#N/A	#N/A	#N/A	#N/A	#N/A	#N/A	#N/A	#N/A	#N/A
1134	A3*B37*DR12	#N/A	#N/A	#N/A	#N/A	0.000152718	#N/A	1	#N/A	#N/A	#N/A	#N/A	#N/A	#N/A	#N/A	#N/A	#N/A	#N/A	#N/A	#N/A
1136	A3*B38*DR10	#N/A	#N/A	#N/A	#N/A	0.000152718	#N/A	1	#N/A	#N/A	#N/A	#N/A	#N/A	#N/A	#N/A	#N/A	#N/A	#N/A	#N/A	#N/A
1138	A3*B38*DR12	#N/A	#N/A	#N/A	#N/A	0.000152718	#N/A	1	#N/A	#N/A	#N/A	#N/A	#N/A	#N/A	#N/A	#N/A	#N/A	#N/A	#N/A	#N/A
1140	A3*B38*DR14	#N/A	#N/A	#N/A	#N/A	0.000208296	#N/A	1.36392	#N/A	#N/A	#N/A	#N/A	#N/A	#N/A	#N/A	#N/A	#N/A	#N/A	#N/A	#N/A
1142	A3*B38*DR16	#N/A	#N/A	#N/A	#N/A	#N/A	#N/A	#N/A	#N/A	#N/A	#N/A	#N/A	#N/A	#N/A	#N/A	#N/A	#N/A	#N/A	#N/A	#N/A
1143	A3*B38*DR3	#N/A	#N/A	#N/A	#N/A	2.56825e-12	#N/A	1.68169e-08	#N/A	#N/A	#N/A	#N/A	#N/A	#N/A	#N/A	#N/A	#N/A	#N/A	#N/A	#N/A
1145	A3*B38*DR7	#N/A	#N/A	#N/A	#N/A	0.00044503	#N/A	2.91405	#N/A	#N/A	#N/A	#N/A	#N/A	#N/A	#N/A	#N/A	#N/A	#N/A	#N/A	#N/A
1147	A3*B39*DR1	#N/A	#N/A	#N/A	#N/A	0.000449768	#N/A	2.94508	#N/A	#N/A	#N/A	#N/A	#N/A	#N/A	#N/A	#N/A	#N/A	#N/A	#N/A	#N/A
1154	A3*B39*DR4	#N/A	#N/A	#N/A	#N/A	0.000401937	#N/A	2.63188	#N/A	#N/A	#N/A	#N/A	#N/A	#N/A	#N/A	#N/A	#N/A	#N/A	#N/A	#N/A
1162	A3*B40*DR16	#N/A	#N/A	#N/A	#N/A	0.000237396	#N/A	1.55447	#N/A	#N/A	#N/A	#N/A	#N/A	#N/A	#N/A	#N/A	#N/A	#N/A	#N/A	#N/A
1171	A3*B44*DR11	#N/A	#N/A	#N/A	#N/A	0.00062969	#N/A	4.12321	#N/A	#N/A	#N/A	#N/A	#N/A	#N/A	#N/A	#N/A	#N/A	#N/A	#N/A	#N/A
1177	A3*B44*DR8	#N/A	#N/A	#N/A	#N/A	0.000162435	#N/A	1.06363	#N/A	#N/A	#N/A	#N/A	#N/A	#N/A	#N/A	#N/A	#N/A	#N/A	#N/A	#N/A
1180	A3*B46*DR14	#N/A	#N/A	#N/A	#N/A	0.000152718	#N/A	1	#N/A	#N/A	#N/A	#N/A	#N/A	#N/A	#N/A	#N/A	#N/A	#N/A	#N/A	#N/A
1184	A3*B47*DR3	#N/A	#N/A	#N/A	#N/A	0.000152718	#N/A	1	#N/A	#N/A	#N/A	#N/A	#N/A	#N/A	#N/A	#N/A	#N/A	#N/A	#N/A	#N/A
1187	A3*B48*DR4	#N/A	#N/A	#N/A	#N/A	0.000152718	#N/A	1	#N/A	#N/A	#N/A	#N/A	#N/A	#N/A	#N/A	#N/A	#N/A	#N/A	#N/A	#N/A
1188	A3*B49*DR11	#N/A	#N/A	#N/A	#N/A	0.000948071	#N/A	6.20797	#N/A	#N/A	#N/A	#N/A	#N/A	#N/A	#N/A	#N/A	#N/A	#N/A	#N/A	#N/A
1189	A3*B49*DR13	#N/A	#N/A	#N/A	#N/A	0.000733419	#N/A	4.80243	#N/A	#N/A	#N/A	#N/A	#N/A	#N/A	#N/A	#N/A	#N/A	#N/A	#N/A	#N/A
1190	A3*B49*DR3	#N/A	#N/A	#N/A	#N/A	0.000307866	#N/A	2.01591	#N/A	#N/A	#N/A	#N/A	#N/A	#N/A	#N/A	#N/A	#N/A	#N/A	#N/A	#N/A
1191	A3*B50*DR1	#N/A	#N/A	#N/A	#N/A	0.00015521	#N/A	1.01632	#N/A	#N/A	#N/A	#N/A	#N/A	#N/A	#N/A	#N/A	#N/A	#N/A	#N/A	#N/A
1192	A3*B50*DR11	#N/A	#N/A	#N/A	#N/A	#N/A	#N/A	#N/A	#N/A	#N/A	#N/A	#N/A	#N/A	#N/A	#N/A	#N/A	#N/A	#N/A	#N/A	#N/A
1194	A3*B50*DR14	#N/A	#N/A	#N/A	#N/A	0.00021191	#N/A	1.38759	#N/A	#N/A	#N/A	#N/A	#N/A	#N/A	#N/A	#N/A	#N/A	#N/A	#N/A	#N/A
1195	A3*B50*DR15	#N/A	#N/A	#N/A	#N/A	#N/A	#N/A	#N/A	#N/A	#N/A	#N/A	#N/A	#N/A	#N/A	#N/A	#N/A	#N/A	#N/A	#N/A	#N/A
1199	A3*B51*DR10	#N/A	#N/A	#N/A	#N/A	0.000389085	#N/A	2.54773	#N/A	#N/A	#N/A	#N/A	#N/A	#N/A	#N/A	#N/A	#N/A	#N/A	#N/A	#N/A
1202	A3*B51*DR14	#N/A	#N/A	#N/A	#N/A	0.000198803	#N/A	1.30176	#N/A	#N/A	#N/A	#N/A	#N/A	#N/A	#N/A	#N/A	#N/A	#N/A	#N/A	#N/A
1206	A3*B51*DR7	#N/A	#N/A	#N/A	#N/A	0.000463073	#N/A	3.0322	#N/A	#N/A	#N/A	#N/A	#N/A	#N/A	#N/A	#N/A	#N/A	#N/A	#N/A	#N/A
1207	A3*B51*DR8	#N/A	#N/A	#N/A	#N/A	0.000175403	#N/A	1.14854	#N/A	#N/A	#N/A	#N/A	#N/A	#N/A	#N/A	#N/A	#N/A	#N/A	#N/A	#N/A
1209	A3*B52*DR14	#N/A	#N/A	#N/A	#N/A	0.000626216	#N/A	4.10046	#N/A	#N/A	#N/A	#N/A	#N/A	#N/A	#N/A	#N/A	#N/A	#N/A	#N/A	#N/A
1211	A3*B52*DR16	#N/A	#N/A	#N/A	#N/A	0.000314953	#N/A	2.06231	#N/A	#N/A	#N/A	#N/A	#N/A	#N/A	#N/A	#N/A	#N/A	#N/A	#N/A	#N/A
1213	A3*B53*DR14	#N/A	#N/A	#N/A	#N/A	#N/A	#N/A	#N/A	#N/A	#N/A	#N/A	#N/A	#N/A	#N/A	#N/A	#N/A	#N/A	#N/A	#N/A	#N/A
1214	A3*B54*DR10	#N/A	#N/A	#N/A	#N/A	0.000152718	#N/A	1	#N/A	#N/A	#N/A	#N/A	#N/A	#N/A	#N/A	#N/A	#N/A	#N/A	#N/A	#N/A
1215	A3*B55*DR1	#N/A	#N/A	#N/A	#N/A	0.000149241	#N/A	0.977232	#N/A	#N/A	#N/A	#N/A	#N/A	#N/A	#N/A	#N/A	#N/A	#N/A	#N/A	#N/A
1217	A3*B55*DR11	#N/A	#N/A	#N/A	#N/A	0.000263689	#N/A	1.72664	#N/A	#N/A	#N/A	#N/A	#N/A	#N/A	#N/A	#N/A	#N/A	#N/A	#N/A	#N/A
1219	A3*B55*DR14	#N/A	#N/A	#N/A	#N/A	0.000152718	#N/A	1	#N/A	#N/A	#N/A	#N/A	#N/A	#N/A	#N/A	#N/A	#N/A	#N/A	#N/A	#N/A
1220	A3*B55*DR15	#N/A	#N/A	#N/A	#N/A	0.000454804	#N/A	2.97806	#N/A	#N/A	#N/A	#N/A	#N/A	#N/A	#N/A	#N/A	#N/A	#N/A	#N/A	#N/A
1225	A3*B56*DR1	#N/A	#N/A	#N/A	#N/A	0.000369672	#N/A	2.42061	#N/A	#N/A	#N/A	#N/A	#N/A	#N/A	#N/A	#N/A	#N/A	#N/A	#N/A	#N/A
1227	A3*B56*DR13	#N/A	#N/A	#N/A	#N/A	0.000118175	#N/A	0.773812	#N/A	#N/A	#N/A	#N/A	#N/A	#N/A	#N/A	#N/A	#N/A	#N/A	#N/A	#N/A
1228	A3*B56*DR15	#N/A	#N/A	#N/A	#N/A	#N/A	#N/A	#N/A	#N/A	#N/A	#N/A	#N/A	#N/A	#N/A	#N/A	#N/A	#N/A	#N/A	#N/A	#N/A
1230	A3*B57*DR11	#N/A	#N/A	#N/A	#N/A	0.000205132	#N/A	1.3432	#N/A	#N/A	#N/A	#N/A	#N/A	#N/A	#N/A	#N/A	#N/A	#N/A	#N/A	#N/A
1231	A3*B57*DR13	#N/A	#N/A	#N/A	#N/A	0.000215065	#N/A	1.40824	#N/A	#N/A	#N/A	#N/A	#N/A	#N/A	#N/A	#N/A	#N/A	#N/A	#N/A	#N/A
1235	A3*B58*DR10	#N/A	#N/A	#N/A	#N/A	#N/A	#N/A	#N/A	#N/A	#N/A	#N/A	#N/A	#N/A	#N/A	#N/A	#N/A	#N/A	#N/A	#N/A	#N/A
1236	A3*B58*DR11	#N/A	#N/A	#N/A	#N/A	#N/A	#N/A	#N/A	#N/A	#N/A	#N/A	#N/A	#N/A	#N/A	#N/A	#N/A	#N/A	#N/A	#N/A	#N/A
1237	A3*B58*DR12	#N/A	#N/A	#N/A	#N/A	0.000152718	#N/A	1	#N/A	#N/A	#N/A	#N/A	#N/A	#N/A	#N/A	#N/A	#N/A	#N/A	#N/A	#N/A
1238	A3*B58*DR13	#N/A	#N/A	#N/A	#N/A	0.000242978	#N/A	1.59102	#N/A	#N/A	#N/A	#N/A	#N/A	#N/A	#N/A	#N/A	#N/A	#N/A	#N/A	#N/A
1239	A3*B58*DR15	#N/A	#N/A	#N/A	#N/A	0.000154294	#N/A	1.01032	#N/A	#N/A	#N/A	#N/A	#N/A	#N/A	#N/A	#N/A	#N/A	#N/A	#N/A	#N/A
1240	A3*B58*DR3	#N/A	#N/A	#N/A	#N/A	0.00016279	#N/A	1.06595	#N/A	#N/A	#N/A	#N/A	#N/A	#N/A	#N/A	#N/A	#N/A	#N/A	#N/A	#N/A
1241	A3*B58*DR8	#N/A	#N/A	#N/A	#N/A	0.000152718	#N/A	1	#N/A	#N/A	#N/A	#N/A	#N/A	#N/A	#N/A	#N/A	#N/A	#N/A	#N/A	#N/A
1257	A3*B8*DR4	#N/A	#N/A	#N/A	#N/A	0.000162132	#N/A	1.06164	#N/A	#N/A	#N/A	#N/A	#N/A	#N/A	#N/A	#N/A	#N/A	#N/A	#N/A	#N/A
1259	A30*B13*DR11	#N/A	#N/A	#N/A	#N/A	0.000770925	#N/A	5.04801	#N/A	#N/A	#N/A	#N/A	#N/A	#N/A	#N/A	#N/A	#N/A	#N/A	#N/A	#N/A
1260	A30*B13*DR13	#N/A	#N/A	#N/A	#N/A	0.000443386	#N/A	2.90329	#N/A	#N/A	#N/A	#N/A	#N/A	#N/A	#N/A	#N/A	#N/A	#N/A	#N/A	#N/A
1261	A30*B13*DR14	#N/A	#N/A	#N/A	#N/A	#N/A	#N/A	#N/A	#N/A	#N/A	#N/A	#N/A	#N/A	#N/A	#N/A	#N/A	#N/A	#N/A	#N/A	#N/A
1263	A30*B13*DR16	#N/A	#N/A	#N/A	#N/A	0.000801146	#N/A	5.2459	#N/A	#N/A	#N/A	#N/A	#N/A	#N/A	#N/A	#N/A	#N/A	#N/A	#N/A	#N/A
1264	A30*B13*DR3	#N/A	#N/A	#N/A	#N/A	0.000280872	#N/A	1.83915	#N/A	#N/A	#N/A	#N/A	#N/A	#N/A	#N/A	#N/A	#N/A	#N/A	#N/A	#N/A
1267	A30*B14*DR1	#N/A	#N/A	#N/A	#N/A	0.000330159	#N/A	2.16188	#N/A	#N/A	#N/A	#N/A	#N/A	#N/A	#N/A	#N/A	#N/A	#N/A	#N/A	#N/A
1268	A30*B14*DR11	#N/A	#N/A	#N/A	#N/A	2.39534e-05	#N/A	0.156847	#N/A	#N/A	#N/A	#N/A	#N/A	#N/A	#N/A	#N/A	#N/A	#N/A	#N/A	#N/A
1269	A30*B14*DR13	#N/A	#N/A	#N/A	#N/A	#N/A	#N/A	#N/A	#N/A	#N/A	#N/A	#N/A	#N/A	#N/A	#N/A	#N/A	#N/A	#N/A	#N/A	#N/A
1270	A30*B14*DR14	#N/A	#N/A	#N/A	#N/A	0.000152718	#N/A	1	#N/A	#N/A	#N/A	#N/A	#N/A	#N/A	#N/A	#N/A	#N/A	#N/A	#N/A	#N/A
1273	A30*B15*DR13	#N/A	#N/A	#N/A	#N/A	0.000305437	#N/A	2	#N/A	#N/A	#N/A	#N/A	#N/A	#N/A	#N/A	#N/A	#N/A	#N/A	#N/A	#N/A
1274	A30*B15*DR14	#N/A	#N/A	#N/A	#N/A	0.000369992	#N/A	2.42271	#N/A	#N/A	#N/A	#N/A	#N/A	#N/A	#N/A	#N/A	#N/A	#N/A	#N/A	#N/A
1275	A30*B18*DR11	#N/A	#N/A	#N/A	#N/A	0.000507823	#N/A	3.32522	#N/A	#N/A	#N/A	#N/A	#N/A	#N/A	#N/A	#N/A	#N/A	#N/A	#N/A	#N/A
1276	A30*B18*DR15	#N/A	#N/A	#N/A	#N/A	0.000126832	#N/A	0.830495	#N/A	#N/A	#N/A	#N/A	#N/A	#N/A	#N/A	#N/A	#N/A	#N/A	#N/A	#N/A
1277	A30*B18*DR16	#N/A	#N/A	#N/A	#N/A	0.000492288	#N/A	3.2235	#N/A	#N/A	#N/A	#N/A	#N/A	#N/A	#N/A	#N/A	#N/A	#N/A	#N/A	#N/A
1279	A30*B18*DR4	#N/A	#N/A	#N/A	#N/A	0.000294561	#N/A	1.92878	#N/A	#N/A	#N/A	#N/A	#N/A	#N/A	#N/A	#N/A	#N/A	#N/A	#N/A	#N/A
1280	A30*B27*DR1	#N/A	#N/A	#N/A	#N/A	0.000294239	#N/A	1.92667	#N/A	#N/A	#N/A	#N/A	#N/A	#N/A	#N/A	#N/A	#N/A	#N/A	#N/A	#N/A
1283	A30*B27*DR14	#N/A	#N/A	#N/A	#N/A	#N/A	#N/A	#N/A	#N/A	#N/A	#N/A	#N/A	#N/A	#N/A	#N/A	#N/A	#N/A	#N/A	#N/A	#N/A
1284	A30*B27*DR16	#N/A	#N/A	#N/A	#N/A	0.000213141	#N/A	1.39565	#N/A	#N/A	#N/A	#N/A	#N/A	#N/A	#N/A	#N/A	#N/A	#N/A	#N/A	#N/A
1285	A30*B35*DR10	#N/A	#N/A	#N/A	#N/A	0.000152718	#N/A	1	#N/A	#N/A	#N/A	#N/A	#N/A	#N/A	#N/A	#N/A	#N/A	#N/A	#N/A	#N/A
1287	A30*B35*DR13	#N/A	#N/A	#N/A	#N/A	0.000602132	#N/A	3.94276	#N/A	#N/A	#N/A	#N/A	#N/A	#N/A	#N/A	#N/A	#N/A	#N/A	#N/A	#N/A
1288	A30*B35*DR15	#N/A	#N/A	#N/A	#N/A	0.000172474	#N/A	1.12936	#N/A	#N/A	#N/A	#N/A	#N/A	#N/A	#N/A	#N/A	#N/A	#N/A	#N/A	#N/A
1290	A30*B35*DR8	#N/A	#N/A	#N/A	#N/A	#N/A	#N/A	#N/A	#N/A	#N/A	#N/A	#N/A	#N/A	#N/A	#N/A	#N/A	#N/A	#N/A	#N/A	#N/A
1291	A30*B37*DR1	#N/A	#N/A	#N/A	#N/A	0.000152718	#N/A	1	#N/A	#N/A	#N/A	#N/A	#N/A	#N/A	#N/A	#N/A	#N/A	#N/A	#N/A	#N/A
1292	A30*B37*DR11	#N/A	#N/A	#N/A	#N/A	#N/A	#N/A	#N/A	#N/A	#N/A	#N/A	#N/A	#N/A	#N/A	#N/A	#N/A	#N/A	#N/A	#N/A	#N/A
1293	A30*B38*DR11	#N/A	#N/A	#N/A	#N/A	0.000152718	#N/A	1	#N/A	#N/A	#N/A	#N/A	#N/A	#N/A	#N/A	#N/A	#N/A	#N/A	#N/A	#N/A
1294	A30*B38*DR7	#N/A	#N/A	#N/A	#N/A	0.00015272	#N/A	1.00001	#N/A	#N/A	#N/A	#N/A	#N/A	#N/A	#N/A	#N/A	#N/A	#N/A	#N/A	#N/A
1295	A30*B39*DR1	#N/A	#N/A	#N/A	#N/A	0.000257058	#N/A	1.68322	#N/A	#N/A	#N/A	#N/A	#N/A	#N/A	#N/A	#N/A	#N/A	#N/A	#N/A	#N/A
1297	A30*B39*DR13	#N/A	#N/A	#N/A	#N/A	8.38313e-05	#N/A	0.548927	#N/A	#N/A	#N/A	#N/A	#N/A	#N/A	#N/A	#N/A	#N/A	#N/A	#N/A	#N/A
1299	A30*B39*DR7	#N/A	#N/A	#N/A	#N/A	0.000185095	#N/A	1.212	#N/A	#N/A	#N/A	#N/A	#N/A	#N/A	#N/A	#N/A	#N/A	#N/A	#N/A	#N/A
1301	A30*B40*DR16	#N/A	#N/A	#N/A	#N/A	0.000152718	#N/A	1	#N/A	#N/A	#N/A	#N/A	#N/A	#N/A	#N/A	#N/A	#N/A	#N/A	#N/A	#N/A
1302	A30*B40*DR4	#N/A	#N/A	#N/A	#N/A	0.000344536	#N/A	2.25602	#N/A	#N/A	#N/A	#N/A	#N/A	#N/A	#N/A	#N/A	#N/A	#N/A	#N/A	#N/A
1303	A30*B41*DR12	#N/A	#N/A	#N/A	#N/A	#N/A	#N/A	#N/A	#N/A	#N/A	#N/A	#N/A	#N/A	#N/A	#N/A	#N/A	#N/A	#N/A	#N/A	#N/A
1304	A30*B41*DR13	#N/A	#N/A	#N/A	#N/A	0.000305437	#N/A	2	#N/A	#N/A	#N/A	#N/A	#N/A	#N/A	#N/A	#N/A	#N/A	#N/A	#N/A	#N/A
1305	A30*B41*DR3	#N/A	#N/A	#N/A	#N/A	0.000338354	#N/A	2.21554	#N/A	#N/A	#N/A	#N/A	#N/A	#N/A	#N/A	#N/A	#N/A	#N/A	#N/A	#N/A
1308	A30*B44*DR7	#N/A	#N/A	#N/A	#N/A	0.000274935	#N/A	1.80028	#N/A	#N/A	#N/A	#N/A	#N/A	#N/A	#N/A	#N/A	#N/A	#N/A	#N/A	#N/A
1309	A30*B44*DR8	#N/A	#N/A	#N/A	#N/A	0.000152718	#N/A	1	#N/A	#N/A	#N/A	#N/A	#N/A	#N/A	#N/A	#N/A	#N/A	#N/A	#N/A	#N/A
1312	A30*B49*DR13	#N/A	#N/A	#N/A	#N/A	#N/A	#N/A	#N/A	#N/A	#N/A	#N/A	#N/A	#N/A	#N/A	#N/A	#N/A	#N/A	#N/A	#N/A	#N/A
1318	A30*B51*DR12	#N/A	#N/A	#N/A	#N/A	#N/A	#N/A	#N/A	#N/A	#N/A	#N/A	#N/A	#N/A	#N/A	#N/A	#N/A	#N/A	#N/A	#N/A	#N/A
1319	A30*B51*DR13	#N/A	#N/A	#N/A	#N/A	0.000845632	#N/A	5.5372	#N/A	#N/A	#N/A	#N/A	#N/A	#N/A	#N/A	#N/A	#N/A	#N/A	#N/A	#N/A
1320	A30*B51*DR15	#N/A	#N/A	#N/A	#N/A	0.000157894	#N/A	1.03389	#N/A	#N/A	#N/A	#N/A	#N/A	#N/A	#N/A	#N/A	#N/A	#N/A	#N/A	#N/A
1324	A30*B56*DR1	#N/A	#N/A	#N/A	#N/A	0.000162241	#N/A	1.06235	#N/A	#N/A	#N/A	#N/A	#N/A	#N/A	#N/A	#N/A	#N/A	#N/A	#N/A	#N/A
1325	A30*B57*DR11	#N/A	#N/A	#N/A	#N/A	#N/A	#N/A	#N/A	#N/A	#N/A	#N/A	#N/A	#N/A	#N/A	#N/A	#N/A	#N/A	#N/A	#N/A	#N/A
1329	A30*B58*DR1	#N/A	#N/A	#N/A	#N/A	0.000157021	#N/A	1.02817	#N/A	#N/A	#N/A	#N/A	#N/A	#N/A	#N/A	#N/A	#N/A	#N/A	#N/A	#N/A
1330	A30*B58*DR7	#N/A	#N/A	#N/A	#N/A	0.000292591	#N/A	1.91589	#N/A	#N/A	#N/A	#N/A	#N/A	#N/A	#N/A	#N/A	#N/A	#N/A	#N/A	#N/A
1334	A30*B73*DR16	#N/A	#N/A	#N/A	#N/A	0.000152718	#N/A	1	#N/A	#N/A	#N/A	#N/A	#N/A	#N/A	#N/A	#N/A	#N/A	#N/A	#N/A	#N/A
1335	A30*B8*DR13	#N/A	#N/A	#N/A	#N/A	0.00015871	#N/A	1.03923	#N/A	#N/A	#N/A	#N/A	#N/A	#N/A	#N/A	#N/A	#N/A	#N/A	#N/A	#N/A
1337	A30*B8*DR16	#N/A	#N/A	#N/A	#N/A	0.000149974	#N/A	0.982031	#N/A	#N/A	#N/A	#N/A	#N/A	#N/A	#N/A	#N/A	#N/A	#N/A	#N/A	#N/A
1341	A31*B13*DR14	#N/A	#N/A	#N/A	#N/A	0.000305437	#N/A	2	#N/A	#N/A	#N/A	#N/A	#N/A	#N/A	#N/A	#N/A	#N/A	#N/A	#N/A	#N/A
1350	A31*B15*DR10	#N/A	#N/A	#N/A	#N/A	0.00014155	#N/A	0.92687	#N/A	#N/A	#N/A	#N/A	#N/A	#N/A	#N/A	#N/A	#N/A	#N/A	#N/A	#N/A
1351	A31*B15*DR11	#N/A	#N/A	#N/A	#N/A	0.000103418	#N/A	0.677178	#N/A	#N/A	#N/A	#N/A	#N/A	#N/A	#N/A	#N/A	#N/A	#N/A	#N/A	#N/A
1354	A31*B15*DR15	#N/A	#N/A	#N/A	#N/A	8.9497e-05	#N/A	0.586027	#N/A	#N/A	#N/A	#N/A	#N/A	#N/A	#N/A	#N/A	#N/A	#N/A	#N/A	#N/A
1355	A31*B15*DR3	#N/A	#N/A	#N/A	#N/A	0.000153592	#N/A	1.00572	#N/A	#N/A	#N/A	#N/A	#N/A	#N/A	#N/A	#N/A	#N/A	#N/A	#N/A	#N/A
1357	A31*B15*DR7	#N/A	#N/A	#N/A	#N/A	0.000245321	#N/A	1.60636	#N/A	#N/A	#N/A	#N/A	#N/A	#N/A	#N/A	#N/A	#N/A	#N/A	#N/A	#N/A
1358	A31*B15*DR8	#N/A	#N/A	#N/A	#N/A	0.000457281	#N/A	2.99428	#N/A	#N/A	#N/A	#N/A	#N/A	#N/A	#N/A	#N/A	#N/A	#N/A	#N/A	#N/A
1361	A31*B18*DR15	#N/A	#N/A	#N/A	#N/A	0.000156565	#N/A	1.02518	#N/A	#N/A	#N/A	#N/A	#N/A	#N/A	#N/A	#N/A	#N/A	#N/A	#N/A	#N/A
1362	A31*B27*DR1	#N/A	#N/A	#N/A	#N/A	#N/A	#N/A	#N/A	#N/A	#N/A	#N/A	#N/A	#N/A	#N/A	#N/A	#N/A	#N/A	#N/A	#N/A	#N/A
1363	A31*B27*DR11	#N/A	#N/A	#N/A	#N/A	0.000161561	#N/A	1.0579	#N/A	#N/A	#N/A	#N/A	#N/A	#N/A	#N/A	#N/A	#N/A	#N/A	#N/A	#N/A
1364	A31*B27*DR13	#N/A	#N/A	#N/A	#N/A	4.73469e-05	#N/A	0.310028	#N/A	#N/A	#N/A	#N/A	#N/A	#N/A	#N/A	#N/A	#N/A	#N/A	#N/A	#N/A
1365	A31*B27*DR14	#N/A	#N/A	#N/A	#N/A	0.000703068	#N/A	4.60369	#N/A	#N/A	#N/A	#N/A	#N/A	#N/A	#N/A	#N/A	#N/A	#N/A	#N/A	#N/A
1366	A31*B27*DR15	#N/A	#N/A	#N/A	#N/A	#N/A	#N/A	#N/A	#N/A	#N/A	#N/A	#N/A	#N/A	#N/A	#N/A	#N/A	#N/A	#N/A	#N/A	#N/A
1367	A31*B27*DR16	#N/A	#N/A	#N/A	#N/A	0.000152718	#N/A	1	#N/A	#N/A	#N/A	#N/A	#N/A	#N/A	#N/A	#N/A	#N/A	#N/A	#N/A	#N/A
1371	A31*B35*DR11	#N/A	#N/A	#N/A	#N/A	0.00124298	#N/A	8.13902	#N/A	#N/A	#N/A	#N/A	#N/A	#N/A	#N/A	#N/A	#N/A	#N/A	#N/A	#N/A
1373	A31*B35*DR14	#N/A	#N/A	#N/A	#N/A	0.000156946	#N/A	1.02768	#N/A	#N/A	#N/A	#N/A	#N/A	#N/A	#N/A	#N/A	#N/A	#N/A	#N/A	#N/A
1378	A31*B37*DR15	#N/A	#N/A	#N/A	#N/A	0.000152718	#N/A	1	#N/A	#N/A	#N/A	#N/A	#N/A	#N/A	#N/A	#N/A	#N/A	#N/A	#N/A	#N/A
1382	A31*B39*DR1	#N/A	#N/A	#N/A	#N/A	0.00031871	#N/A	2.08691	#N/A	#N/A	#N/A	#N/A	#N/A	#N/A	#N/A	#N/A	#N/A	#N/A	#N/A	#N/A
1383	A31*B39*DR11	#N/A	#N/A	#N/A	#N/A	0.00044302	#N/A	2.9009	#N/A	#N/A	#N/A	#N/A	#N/A	#N/A	#N/A	#N/A	#N/A	#N/A	#N/A	#N/A
1384	A31*B39*DR12	#N/A	#N/A	#N/A	#N/A	#N/A	#N/A	#N/A	#N/A	#N/A	#N/A	#N/A	#N/A	#N/A	#N/A	#N/A	#N/A	#N/A	#N/A	#N/A
1386	A31*B39*DR16	#N/A	#N/A	#N/A	#N/A	8.73078e-07	#N/A	0.00571692	#N/A	#N/A	#N/A	#N/A	#N/A	#N/A	#N/A	#N/A	#N/A	#N/A	#N/A	#N/A
1387	A31*B39*DR4	#N/A	#N/A	#N/A	#N/A	#N/A	#N/A	#N/A	#N/A	#N/A	#N/A	#N/A	#N/A	#N/A	#N/A	#N/A	#N/A	#N/A	#N/A	#N/A
1388	A31*B39*DR8	#N/A	#N/A	#N/A	#N/A	0.000152718	#N/A	1	#N/A	#N/A	#N/A	#N/A	#N/A	#N/A	#N/A	#N/A	#N/A	#N/A	#N/A	#N/A
1389	A31*B40*DR11	#N/A	#N/A	#N/A	#N/A	0.000252545	#N/A	1.65367	#N/A	#N/A	#N/A	#N/A	#N/A	#N/A	#N/A	#N/A	#N/A	#N/A	#N/A	#N/A
1393	A31*B40*DR7	#N/A	#N/A	#N/A	#N/A	0.00049465	#N/A	3.23897	#N/A	#N/A	#N/A	#N/A	#N/A	#N/A	#N/A	#N/A	#N/A	#N/A	#N/A	#N/A
1397	A31*B44*DR14	#N/A	#N/A	#N/A	#N/A	0.000337191	#N/A	2.20793	#N/A	#N/A	#N/A	#N/A	#N/A	#N/A	#N/A	#N/A	#N/A	#N/A	#N/A	#N/A
1401	A31*B49*DR1	#N/A	#N/A	#N/A	#N/A	0.000112103	#N/A	0.734048	#N/A	#N/A	#N/A	#N/A	#N/A	#N/A	#N/A	#N/A	#N/A	#N/A	#N/A	#N/A
1403	A31*B49*DR7	#N/A	#N/A	#N/A	#N/A	0.000152718	#N/A	1	#N/A	#N/A	#N/A	#N/A	#N/A	#N/A	#N/A	#N/A	#N/A	#N/A	#N/A	#N/A
1406	A31*B51*DR12	#N/A	#N/A	#N/A	#N/A	0.000417382	#N/A	2.73302	#N/A	#N/A	#N/A	#N/A	#N/A	#N/A	#N/A	#N/A	#N/A	#N/A	#N/A	#N/A
1413	A31*B51*DR7	#N/A	#N/A	#N/A	#N/A	1.4698e-06	#N/A	0.00962423	#N/A	#N/A	#N/A	#N/A	#N/A	#N/A	#N/A	#N/A	#N/A	#N/A	#N/A	#N/A
1415	A31*B52*DR13	#N/A	#N/A	#N/A	#N/A	0.000152718	#N/A	1	#N/A	#N/A	#N/A	#N/A	#N/A	#N/A	#N/A	#N/A	#N/A	#N/A	#N/A	#N/A
1416	A31*B52*DR15	#N/A	#N/A	#N/A	#N/A	0.000362572	#N/A	2.37412	#N/A	#N/A	#N/A	#N/A	#N/A	#N/A	#N/A	#N/A	#N/A	#N/A	#N/A	#N/A
1417	A31*B55*DR12	#N/A	#N/A	#N/A	#N/A	0.000152718	#N/A	1	#N/A	#N/A	#N/A	#N/A	#N/A	#N/A	#N/A	#N/A	#N/A	#N/A	#N/A	#N/A
1418	A31*B55*DR13	#N/A	#N/A	#N/A	#N/A	#N/A	#N/A	#N/A	#N/A	#N/A	#N/A	#N/A	#N/A	#N/A	#N/A	#N/A	#N/A	#N/A	#N/A	#N/A
1419	A31*B55*DR14	#N/A	#N/A	#N/A	#N/A	0.000170186	#N/A	1.11438	#N/A	#N/A	#N/A	#N/A	#N/A	#N/A	#N/A	#N/A	#N/A	#N/A	#N/A	#N/A
1422	A31*B55*DR9	#N/A	#N/A	#N/A	#N/A	0.000152718	#N/A	1	#N/A	#N/A	#N/A	#N/A	#N/A	#N/A	#N/A	#N/A	#N/A	#N/A	#N/A	#N/A
1423	A31*B56*DR11	#N/A	#N/A	#N/A	#N/A	#N/A	#N/A	#N/A	#N/A	#N/A	#N/A	#N/A	#N/A	#N/A	#N/A	#N/A	#N/A	#N/A	#N/A	#N/A
1425	A31*B57*DR13	#N/A	#N/A	#N/A	#N/A	0.00014417	#N/A	0.944022	#N/A	#N/A	#N/A	#N/A	#N/A	#N/A	#N/A	#N/A	#N/A	#N/A	#N/A	#N/A
1426	A31*B57*DR4	#N/A	#N/A	#N/A	#N/A	0.000242289	#N/A	1.58651	#N/A	#N/A	#N/A	#N/A	#N/A	#N/A	#N/A	#N/A	#N/A	#N/A	#N/A	#N/A
1427	A31*B57*DR7	#N/A	#N/A	#N/A	#N/A	0.000178326	#N/A	1.16768	#N/A	#N/A	#N/A	#N/A	#N/A	#N/A	#N/A	#N/A	#N/A	#N/A	#N/A	#N/A
1428	A31*B58*DR1	#N/A	#N/A	#N/A	#N/A	0.000152718	#N/A	1	#N/A	#N/A	#N/A	#N/A	#N/A	#N/A	#N/A	#N/A	#N/A	#N/A	#N/A	#N/A
1429	A31*B58*DR3	#N/A	#N/A	#N/A	#N/A	0.000126758	#N/A	0.830014	#N/A	#N/A	#N/A	#N/A	#N/A	#N/A	#N/A	#N/A	#N/A	#N/A	#N/A	#N/A
1431	A31*B7*DR13	#N/A	#N/A	#N/A	#N/A	0.000152718	#N/A	1	#N/A	#N/A	#N/A	#N/A	#N/A	#N/A	#N/A	#N/A	#N/A	#N/A	#N/A	#N/A
1432	A31*B7*DR15	#N/A	#N/A	#N/A	#N/A	0.00028326	#N/A	1.85479	#N/A	#N/A	#N/A	#N/A	#N/A	#N/A	#N/A	#N/A	#N/A	#N/A	#N/A	#N/A
1435	A31*B7*DR7	#N/A	#N/A	#N/A	#N/A	0.000151426	#N/A	0.991536	#N/A	#N/A	#N/A	#N/A	#N/A	#N/A	#N/A	#N/A	#N/A	#N/A	#N/A	#N/A
1440	A32*B13*DR11	#N/A	#N/A	#N/A	#N/A	0.000319922	#N/A	2.09485	#N/A	#N/A	#N/A	#N/A	#N/A	#N/A	#N/A	#N/A	#N/A	#N/A	#N/A	#N/A
1441	A32*B13*DR3	#N/A	#N/A	#N/A	#N/A	0.000152718	#N/A	1	#N/A	#N/A	#N/A	#N/A	#N/A	#N/A	#N/A	#N/A	#N/A	#N/A	#N/A	#N/A
1442	A32*B13*DR9	#N/A	#N/A	#N/A	#N/A	#N/A	#N/A	#N/A	#N/A	#N/A	#N/A	#N/A	#N/A	#N/A	#N/A	#N/A	#N/A	#N/A	#N/A	#N/A
1444	A32*B14*DR11	#N/A	#N/A	#N/A	#N/A	#N/A	#N/A	#N/A	#N/A	#N/A	#N/A	#N/A	#N/A	#N/A	#N/A	#N/A	#N/A	#N/A	#N/A	#N/A
1450	A32*B15*DR13	#N/A	#N/A	#N/A	#N/A	0.000548942	#N/A	3.59447	#N/A	#N/A	#N/A	#N/A	#N/A	#N/A	#N/A	#N/A	#N/A	#N/A	#N/A	#N/A
1451	A32*B15*DR14	#N/A	#N/A	#N/A	#N/A	0.000152718	#N/A	1	#N/A	#N/A	#N/A	#N/A	#N/A	#N/A	#N/A	#N/A	#N/A	#N/A	#N/A	#N/A
1453	A32*B15*DR4	#N/A	#N/A	#N/A	#N/A	0.000543154	#N/A	3.55658	#N/A	#N/A	#N/A	#N/A	#N/A	#N/A	#N/A	#N/A	#N/A	#N/A	#N/A	#N/A
1457	A32*B18*DR16	#N/A	#N/A	#N/A	#N/A	0.000517766	#N/A	3.39033	#N/A	#N/A	#N/A	#N/A	#N/A	#N/A	#N/A	#N/A	#N/A	#N/A	#N/A	#N/A
1460	A32*B18*DR7	#N/A	#N/A	#N/A	#N/A	#N/A	#N/A	#N/A	#N/A	#N/A	#N/A	#N/A	#N/A	#N/A	#N/A	#N/A	#N/A	#N/A	#N/A	#N/A
1461	A32*B27*DR1	#N/A	#N/A	#N/A	#N/A	0.000539492	#N/A	3.53259	#N/A	#N/A	#N/A	#N/A	#N/A	#N/A	#N/A	#N/A	#N/A	#N/A	#N/A	#N/A
1463	A32*B27*DR12	#N/A	#N/A	#N/A	#N/A	0.000544555	#N/A	3.56574	#N/A	#N/A	#N/A	#N/A	#N/A	#N/A	#N/A	#N/A	#N/A	#N/A	#N/A	#N/A
1464	A32*B27*DR13	#N/A	#N/A	#N/A	#N/A	#N/A	#N/A	#N/A	#N/A	#N/A	#N/A	#N/A	#N/A	#N/A	#N/A	#N/A	#N/A	#N/A	#N/A	#N/A
1470	A32*B27*DR7	#N/A	#N/A	#N/A	#N/A	0.000305437	#N/A	2	#N/A	#N/A	#N/A	#N/A	#N/A	#N/A	#N/A	#N/A	#N/A	#N/A	#N/A	#N/A
1475	A32*B35*DR14	#N/A	#N/A	#N/A	#N/A	0.000417433	#N/A	2.73335	#N/A	#N/A	#N/A	#N/A	#N/A	#N/A	#N/A	#N/A	#N/A	#N/A	#N/A	#N/A
1476	A32*B35*DR15	#N/A	#N/A	#N/A	#N/A	0.000608756	#N/A	3.98613	#N/A	#N/A	#N/A	#N/A	#N/A	#N/A	#N/A	#N/A	#N/A	#N/A	#N/A	#N/A
1480	A32*B35*DR7	#N/A	#N/A	#N/A	#N/A	0.000390398	#N/A	2.55633	#N/A	#N/A	#N/A	#N/A	#N/A	#N/A	#N/A	#N/A	#N/A	#N/A	#N/A	#N/A
1484	A32*B37*DR15	#N/A	#N/A	#N/A	#N/A	#N/A	#N/A	#N/A	#N/A	#N/A	#N/A	#N/A	#N/A	#N/A	#N/A	#N/A	#N/A	#N/A	#N/A	#N/A
1485	A32*B37*DR8	#N/A	#N/A	#N/A	#N/A	#N/A	#N/A	#N/A	#N/A	#N/A	#N/A	#N/A	#N/A	#N/A	#N/A	#N/A	#N/A	#N/A	#N/A	#N/A
1486	A32*B38*DR1	#N/A	#N/A	#N/A	#N/A	#N/A	#N/A	#N/A	#N/A	#N/A	#N/A	#N/A	#N/A	#N/A	#N/A	#N/A	#N/A	#N/A	#N/A	#N/A
1487	A32*B38*DR11	#N/A	#N/A	#N/A	#N/A	#N/A	#N/A	#N/A	#N/A	#N/A	#N/A	#N/A	#N/A	#N/A	#N/A	#N/A	#N/A	#N/A	#N/A	#N/A
1490	A32*B38*DR4	#N/A	#N/A	#N/A	#N/A	#N/A	#N/A	#N/A	#N/A	#N/A	#N/A	#N/A	#N/A	#N/A	#N/A	#N/A	#N/A	#N/A	#N/A	#N/A
1492	A32*B39*DR1	#N/A	#N/A	#N/A	#N/A	0.000461857	#N/A	3.02424	#N/A	#N/A	#N/A	#N/A	#N/A	#N/A	#N/A	#N/A	#N/A	#N/A	#N/A	#N/A
1494	A32*B39*DR13	#N/A	#N/A	#N/A	#N/A	8.37357e-12	#N/A	5.48301e-08	#N/A	#N/A	#N/A	#N/A	#N/A	#N/A	#N/A	#N/A	#N/A	#N/A	#N/A	#N/A
1495	A32*B39*DR15	#N/A	#N/A	#N/A	#N/A	0.000177797	#N/A	1.16422	#N/A	#N/A	#N/A	#N/A	#N/A	#N/A	#N/A	#N/A	#N/A	#N/A	#N/A	#N/A
1507	A32*B40*DR3	#N/A	#N/A	#N/A	#N/A	0.000171935	#N/A	1.12583	#N/A	#N/A	#N/A	#N/A	#N/A	#N/A	#N/A	#N/A	#N/A	#N/A	#N/A	#N/A
1511	A32*B41*DR13	#N/A	#N/A	#N/A	#N/A	0.000152718	#N/A	1	#N/A	#N/A	#N/A	#N/A	#N/A	#N/A	#N/A	#N/A	#N/A	#N/A	#N/A	#N/A
1514	A32*B44*DR1	#N/A	#N/A	#N/A	#N/A	0.000624549	#N/A	4.08954	#N/A	#N/A	#N/A	#N/A	#N/A	#N/A	#N/A	#N/A	#N/A	#N/A	#N/A	#N/A
1516	A32*B44*DR12	#N/A	#N/A	#N/A	#N/A	#N/A	#N/A	#N/A	#N/A	#N/A	#N/A	#N/A	#N/A	#N/A	#N/A	#N/A	#N/A	#N/A	#N/A	#N/A
1518	A32*B44*DR14	#N/A	#N/A	#N/A	#N/A	0.000163112	#N/A	1.06806	#N/A	#N/A	#N/A	#N/A	#N/A	#N/A	#N/A	#N/A	#N/A	#N/A	#N/A	#N/A
1519	A32*B44*DR15	#N/A	#N/A	#N/A	#N/A	0.000338717	#N/A	2.21792	#N/A	#N/A	#N/A	#N/A	#N/A	#N/A	#N/A	#N/A	#N/A	#N/A	#N/A	#N/A
1520	A32*B44*DR4	#N/A	#N/A	#N/A	#N/A	0.000175977	#N/A	1.1523	#N/A	#N/A	#N/A	#N/A	#N/A	#N/A	#N/A	#N/A	#N/A	#N/A	#N/A	#N/A
1521	A32*B44*DR7	#N/A	#N/A	#N/A	#N/A	#N/A	#N/A	#N/A	#N/A	#N/A	#N/A	#N/A	#N/A	#N/A	#N/A	#N/A	#N/A	#N/A	#N/A	#N/A
1523	A32*B49*DR10	#N/A	#N/A	#N/A	#N/A	#N/A	#N/A	#N/A	#N/A	#N/A	#N/A	#N/A	#N/A	#N/A	#N/A	#N/A	#N/A	#N/A	#N/A	#N/A
1528	A32*B49*DR7	#N/A	#N/A	#N/A	#N/A	0.000152718	#N/A	1	#N/A	#N/A	#N/A	#N/A	#N/A	#N/A	#N/A	#N/A	#N/A	#N/A	#N/A	#N/A
1529	A32*B50*DR11	#N/A	#N/A	#N/A	#N/A	0.000577612	#N/A	3.78221	#N/A	#N/A	#N/A	#N/A	#N/A	#N/A	#N/A	#N/A	#N/A	#N/A	#N/A	#N/A
1535	A32*B51*DR15	#N/A	#N/A	#N/A	#N/A	0.000434554	#N/A	2.84546	#N/A	#N/A	#N/A	#N/A	#N/A	#N/A	#N/A	#N/A	#N/A	#N/A	#N/A	#N/A
1538	A32*B51*DR8	#N/A	#N/A	#N/A	#N/A	0.000195348	#N/A	1.27914	#N/A	#N/A	#N/A	#N/A	#N/A	#N/A	#N/A	#N/A	#N/A	#N/A	#N/A	#N/A
1540	A32*B52*DR11	#N/A	#N/A	#N/A	#N/A	0.000104693	#N/A	0.685533	#N/A	#N/A	#N/A	#N/A	#N/A	#N/A	#N/A	#N/A	#N/A	#N/A	#N/A	#N/A
1541	A32*B52*DR15	#N/A	#N/A	#N/A	#N/A	0.000389545	#N/A	2.55074	#N/A	#N/A	#N/A	#N/A	#N/A	#N/A	#N/A	#N/A	#N/A	#N/A	#N/A	#N/A
1543	A32*B55*DR13	#N/A	#N/A	#N/A	#N/A	0.000303833	#N/A	1.9895	#N/A	#N/A	#N/A	#N/A	#N/A	#N/A	#N/A	#N/A	#N/A	#N/A	#N/A	#N/A
1544	A32*B55*DR15	#N/A	#N/A	#N/A	#N/A	#N/A	#N/A	#N/A	#N/A	#N/A	#N/A	#N/A	#N/A	#N/A	#N/A	#N/A	#N/A	#N/A	#N/A	#N/A
1545	A32*B55*DR16	#N/A	#N/A	#N/A	#N/A	0.00106898	#N/A	6.99968	#N/A	#N/A	#N/A	#N/A	#N/A	#N/A	#N/A	#N/A	#N/A	#N/A	#N/A	#N/A
1546	A32*B55*DR3	#N/A	#N/A	#N/A	#N/A	0.000155204	#N/A	1.01628	#N/A	#N/A	#N/A	#N/A	#N/A	#N/A	#N/A	#N/A	#N/A	#N/A	#N/A	#N/A
1548	A32*B56*DR13	#N/A	#N/A	#N/A	#N/A	1.4024e-08	#N/A	9.18293e-05	#N/A	#N/A	#N/A	#N/A	#N/A	#N/A	#N/A	#N/A	#N/A	#N/A	#N/A	#N/A
1552	A32*B57*DR11	#N/A	#N/A	#N/A	#N/A	0.000126408	#N/A	0.82772	#N/A	#N/A	#N/A	#N/A	#N/A	#N/A	#N/A	#N/A	#N/A	#N/A	#N/A	#N/A
1553	A32*B57*DR12	#N/A	#N/A	#N/A	#N/A	#N/A	#N/A	#N/A	#N/A	#N/A	#N/A	#N/A	#N/A	#N/A	#N/A	#N/A	#N/A	#N/A	#N/A	#N/A
1558	A32*B7*DR11	#N/A	#N/A	#N/A	#N/A	0.000297835	#N/A	1.95022	#N/A	#N/A	#N/A	#N/A	#N/A	#N/A	#N/A	#N/A	#N/A	#N/A	#N/A	#N/A
1561	A32*B7*DR15	#N/A	#N/A	#N/A	#N/A	0.00112751	#N/A	7.38291	#N/A	#N/A	#N/A	#N/A	#N/A	#N/A	#N/A	#N/A	#N/A	#N/A	#N/A	#N/A
1563	A32*B7*DR3	#N/A	#N/A	#N/A	#N/A	0.000340201	#N/A	2.22764	#N/A	#N/A	#N/A	#N/A	#N/A	#N/A	#N/A	#N/A	#N/A	#N/A	#N/A	#N/A
1567	A32*B78*DR3	#N/A	#N/A	#N/A	#N/A	#N/A	#N/A	#N/A	#N/A	#N/A	#N/A	#N/A	#N/A	#N/A	#N/A	#N/A	#N/A	#N/A	#N/A	#N/A
1568	A32*B8*DR13	#N/A	#N/A	#N/A	#N/A	0.000199308	#N/A	1.30507	#N/A	#N/A	#N/A	#N/A	#N/A	#N/A	#N/A	#N/A	#N/A	#N/A	#N/A	#N/A
1571	A33*B14*DR10	#N/A	#N/A	#N/A	#N/A	#N/A	#N/A	#N/A	#N/A	#N/A	#N/A	#N/A	#N/A	#N/A	#N/A	#N/A	#N/A	#N/A	#N/A	#N/A
1572	A33*B14*DR11	#N/A	#N/A	#N/A	#N/A	0.000915533	#N/A	5.99491	#N/A	#N/A	#N/A	#N/A	#N/A	#N/A	#N/A	#N/A	#N/A	#N/A	#N/A	#N/A
1573	A33*B14*DR12	#N/A	#N/A	#N/A	#N/A	0.000458155	#N/A	3	#N/A	#N/A	#N/A	#N/A	#N/A	#N/A	#N/A	#N/A	#N/A	#N/A	#N/A	#N/A
1574	A33*B14*DR13	#N/A	#N/A	#N/A	#N/A	0.000301578	#N/A	1.97473	#N/A	#N/A	#N/A	#N/A	#N/A	#N/A	#N/A	#N/A	#N/A	#N/A	#N/A	#N/A
1575	A33*B14*DR14	#N/A	#N/A	#N/A	#N/A	0.000335461	#N/A	2.1966	#N/A	#N/A	#N/A	#N/A	#N/A	#N/A	#N/A	#N/A	#N/A	#N/A	#N/A	#N/A
1581	A33*B15*DR14	#N/A	#N/A	#N/A	#N/A	0.000152147	#N/A	0.996258	#N/A	#N/A	#N/A	#N/A	#N/A	#N/A	#N/A	#N/A	#N/A	#N/A	#N/A	#N/A
1582	A33*B18*DR7	#N/A	#N/A	#N/A	#N/A	0.000152718	#N/A	1	#N/A	#N/A	#N/A	#N/A	#N/A	#N/A	#N/A	#N/A	#N/A	#N/A	#N/A	#N/A
1583	A33*B27*DR1	#N/A	#N/A	#N/A	#N/A	0.000163253	#N/A	1.06898	#N/A	#N/A	#N/A	#N/A	#N/A	#N/A	#N/A	#N/A	#N/A	#N/A	#N/A	#N/A
1584	A33*B27*DR16	#N/A	#N/A	#N/A	#N/A	0.000199306	#N/A	1.30505	#N/A	#N/A	#N/A	#N/A	#N/A	#N/A	#N/A	#N/A	#N/A	#N/A	#N/A	#N/A
1585	A33*B27*DR4	#N/A	#N/A	#N/A	#N/A	8.02684e-05	#N/A	0.525597	#N/A	#N/A	#N/A	#N/A	#N/A	#N/A	#N/A	#N/A	#N/A	#N/A	#N/A	#N/A
1588	A33*B35*DR15	#N/A	#N/A	#N/A	#N/A	0.000878062	#N/A	5.74955	#N/A	#N/A	#N/A	#N/A	#N/A	#N/A	#N/A	#N/A	#N/A	#N/A	#N/A	#N/A
1592	A33*B38*DR13	#N/A	#N/A	#N/A	#N/A	0.000305437	#N/A	2	#N/A	#N/A	#N/A	#N/A	#N/A	#N/A	#N/A	#N/A	#N/A	#N/A	#N/A	#N/A
1593	A33*B38*DR14	#N/A	#N/A	#N/A	#N/A	#N/A	#N/A	#N/A	#N/A	#N/A	#N/A	#N/A	#N/A	#N/A	#N/A	#N/A	#N/A	#N/A	#N/A	#N/A
1594	A33*B38*DR15	#N/A	#N/A	#N/A	#N/A	0.000372959	#N/A	2.44213	#N/A	#N/A	#N/A	#N/A	#N/A	#N/A	#N/A	#N/A	#N/A	#N/A	#N/A	#N/A
1595	A33*B40*DR11	#N/A	#N/A	#N/A	#N/A	0.000158094	#N/A	1.0352	#N/A	#N/A	#N/A	#N/A	#N/A	#N/A	#N/A	#N/A	#N/A	#N/A	#N/A	#N/A
1596	A33*B40*DR15	#N/A	#N/A	#N/A	#N/A	0.000312394	#N/A	2.04556	#N/A	#N/A	#N/A	#N/A	#N/A	#N/A	#N/A	#N/A	#N/A	#N/A	#N/A	#N/A
1600	A33*B41*DR14	#N/A	#N/A	#N/A	#N/A	0.000152718	#N/A	1	#N/A	#N/A	#N/A	#N/A	#N/A	#N/A	#N/A	#N/A	#N/A	#N/A	#N/A	#N/A
1605	A33*B44*DR4	#N/A	#N/A	#N/A	#N/A	0.000634864	#N/A	4.15709	#N/A	#N/A	#N/A	#N/A	#N/A	#N/A	#N/A	#N/A	#N/A	#N/A	#N/A	#N/A
1607	A33*B44*DR8	#N/A	#N/A	#N/A	#N/A	0.000305437	#N/A	2	#N/A	#N/A	#N/A	#N/A	#N/A	#N/A	#N/A	#N/A	#N/A	#N/A	#N/A	#N/A
1609	A33*B48*DR4	#N/A	#N/A	#N/A	#N/A	0.000152718	#N/A	1	#N/A	#N/A	#N/A	#N/A	#N/A	#N/A	#N/A	#N/A	#N/A	#N/A	#N/A	#N/A
1610	A33*B49*DR13	#N/A	#N/A	#N/A	#N/A	#N/A	#N/A	#N/A	#N/A	#N/A	#N/A	#N/A	#N/A	#N/A	#N/A	#N/A	#N/A	#N/A	#N/A	#N/A
1614	A33*B52*DR13	#N/A	#N/A	#N/A	#N/A	0.000152718	#N/A	1	#N/A	#N/A	#N/A	#N/A	#N/A	#N/A	#N/A	#N/A	#N/A	#N/A	#N/A	#N/A
1615	A33*B52*DR15	#N/A	#N/A	#N/A	#N/A	0.000166505	#N/A	1.09028	#N/A	#N/A	#N/A	#N/A	#N/A	#N/A	#N/A	#N/A	#N/A	#N/A	#N/A	#N/A
1616	A33*B55*DR1	#N/A	#N/A	#N/A	#N/A	#N/A	#N/A	#N/A	#N/A	#N/A	#N/A	#N/A	#N/A	#N/A	#N/A	#N/A	#N/A	#N/A	#N/A	#N/A
1618	A33*B57*DR16	#N/A	#N/A	#N/A	#N/A	0.000152718	#N/A	1	#N/A	#N/A	#N/A	#N/A	#N/A	#N/A	#N/A	#N/A	#N/A	#N/A	#N/A	#N/A
1624	A33*B58*DR15	#N/A	#N/A	#N/A	#N/A	0.000155547	#N/A	1.01852	#N/A	#N/A	#N/A	#N/A	#N/A	#N/A	#N/A	#N/A	#N/A	#N/A	#N/A	#N/A
1626	A33*B58*DR7	#N/A	#N/A	#N/A	#N/A	0.000152718	#N/A	1	#N/A	#N/A	#N/A	#N/A	#N/A	#N/A	#N/A	#N/A	#N/A	#N/A	#N/A	#N/A
1627	A33*B7*DR1	#N/A	#N/A	#N/A	#N/A	0.000152718	#N/A	1	#N/A	#N/A	#N/A	#N/A	#N/A	#N/A	#N/A	#N/A	#N/A	#N/A	#N/A	#N/A
1628	A33*B7*DR10	#N/A	#N/A	#N/A	#N/A	0.000152718	#N/A	1	#N/A	#N/A	#N/A	#N/A	#N/A	#N/A	#N/A	#N/A	#N/A	#N/A	#N/A	#N/A
1631	A33*B8*DR14	#N/A	#N/A	#N/A	#N/A	0.000153171	#N/A	1.00296	#N/A	#N/A	#N/A	#N/A	#N/A	#N/A	#N/A	#N/A	#N/A	#N/A	#N/A	#N/A
1636	A34*B35*DR11	#N/A	#N/A	#N/A	#N/A	#N/A	#N/A	#N/A	#N/A	#N/A	#N/A	#N/A	#N/A	#N/A	#N/A	#N/A	#N/A	#N/A	#N/A	#N/A
1637	A34*B35*DR12	#N/A	#N/A	#N/A	#N/A	#N/A	#N/A	#N/A	#N/A	#N/A	#N/A	#N/A	#N/A	#N/A	#N/A	#N/A	#N/A	#N/A	#N/A	#N/A
1641	A34*B8*DR1	#N/A	#N/A	#N/A	#N/A	0.000152718	#N/A	1	#N/A	#N/A	#N/A	#N/A	#N/A	#N/A	#N/A	#N/A	#N/A	#N/A	#N/A	#N/A
1643	A34*B8*DR13	#N/A	#N/A	#N/A	#N/A	#N/A	#N/A	#N/A	#N/A	#N/A	#N/A	#N/A	#N/A	#N/A	#N/A	#N/A	#N/A	#N/A	#N/A	#N/A
1644	A34*B8*DR3	#N/A	#N/A	#N/A	#N/A	0.000152718	#N/A	1	#N/A	#N/A	#N/A	#N/A	#N/A	#N/A	#N/A	#N/A	#N/A	#N/A	#N/A	#N/A
1645	A36*B50*DR11	#N/A	#N/A	#N/A	#N/A	#N/A	#N/A	#N/A	#N/A	#N/A	#N/A	#N/A	#N/A	#N/A	#N/A	#N/A	#N/A	#N/A	#N/A	#N/A
1651	A66*B15*DR7	#N/A	#N/A	#N/A	#N/A	0.000305437	#N/A	2	#N/A	#N/A	#N/A	#N/A	#N/A	#N/A	#N/A	#N/A	#N/A	#N/A	#N/A	#N/A
1652	A66*B15*DR8	#N/A	#N/A	#N/A	#N/A	0.000152718	#N/A	1	#N/A	#N/A	#N/A	#N/A	#N/A	#N/A	#N/A	#N/A	#N/A	#N/A	#N/A	#N/A
1653	A66*B18*DR11	#N/A	#N/A	#N/A	#N/A	0.000100163	#N/A	0.655865	#N/A	#N/A	#N/A	#N/A	#N/A	#N/A	#N/A	#N/A	#N/A	#N/A	#N/A	#N/A
1654	A66*B18*DR14	#N/A	#N/A	#N/A	#N/A	#N/A	#N/A	#N/A	#N/A	#N/A	#N/A	#N/A	#N/A	#N/A	#N/A	#N/A	#N/A	#N/A	#N/A	#N/A
1655	A66*B27*DR16	#N/A	#N/A	#N/A	#N/A	0.000152718	#N/A	1	#N/A	#N/A	#N/A	#N/A	#N/A	#N/A	#N/A	#N/A	#N/A	#N/A	#N/A	#N/A
1657	A66*B35*DR11	#N/A	#N/A	#N/A	#N/A	0.000152718	#N/A	1	#N/A	#N/A	#N/A	#N/A	#N/A	#N/A	#N/A	#N/A	#N/A	#N/A	#N/A	#N/A
1659	A66*B35*DR16	#N/A	#N/A	#N/A	#N/A	0.000771391	#N/A	5.05107	#N/A	#N/A	#N/A	#N/A	#N/A	#N/A	#N/A	#N/A	#N/A	#N/A	#N/A	#N/A
1660	A66*B35*DR3	#N/A	#N/A	#N/A	#N/A	#N/A	#N/A	#N/A	#N/A	#N/A	#N/A	#N/A	#N/A	#N/A	#N/A	#N/A	#N/A	#N/A	#N/A	#N/A
1661	A66*B35*DR7	#N/A	#N/A	#N/A	#N/A	#N/A	#N/A	#N/A	#N/A	#N/A	#N/A	#N/A	#N/A	#N/A	#N/A	#N/A	#N/A	#N/A	#N/A	#N/A
1663	A66*B38*DR14	#N/A	#N/A	#N/A	#N/A	#N/A	#N/A	#N/A	#N/A	#N/A	#N/A	#N/A	#N/A	#N/A	#N/A	#N/A	#N/A	#N/A	#N/A	#N/A
1668	A66*B40*DR3	#N/A	#N/A	#N/A	#N/A	0.000152718	#N/A	1	#N/A	#N/A	#N/A	#N/A	#N/A	#N/A	#N/A	#N/A	#N/A	#N/A	#N/A	#N/A
1669	A66*B40*DR8	#N/A	#N/A	#N/A	#N/A	0.000152718	#N/A	1	#N/A	#N/A	#N/A	#N/A	#N/A	#N/A	#N/A	#N/A	#N/A	#N/A	#N/A	#N/A
1673	A66*B41*DR3	#N/A	#N/A	#N/A	#N/A	0.000143753	#N/A	0.941292	#N/A	#N/A	#N/A	#N/A	#N/A	#N/A	#N/A	#N/A	#N/A	#N/A	#N/A	#N/A
1675	A66*B41*DR7	#N/A	#N/A	#N/A	#N/A	0.000183104	#N/A	1.19896	#N/A	#N/A	#N/A	#N/A	#N/A	#N/A	#N/A	#N/A	#N/A	#N/A	#N/A	#N/A
1677	A66*B49*DR14	#N/A	#N/A	#N/A	#N/A	0.000458155	#N/A	3	#N/A	#N/A	#N/A	#N/A	#N/A	#N/A	#N/A	#N/A	#N/A	#N/A	#N/A	#N/A
1678	A66*B49*DR16	#N/A	#N/A	#N/A	#N/A	0.000152718	#N/A	1	#N/A	#N/A	#N/A	#N/A	#N/A	#N/A	#N/A	#N/A	#N/A	#N/A	#N/A	#N/A
1684	A66*B55*DR16	#N/A	#N/A	#N/A	#N/A	0.000152718	#N/A	1	#N/A	#N/A	#N/A	#N/A	#N/A	#N/A	#N/A	#N/A	#N/A	#N/A	#N/A	#N/A
1688	A66*B8*DR11	#N/A	#N/A	#N/A	#N/A	#N/A	#N/A	#N/A	#N/A	#N/A	#N/A	#N/A	#N/A	#N/A	#N/A	#N/A	#N/A	#N/A	#N/A	#N/A
1691	A68*B13*DR11	#N/A	#N/A	#N/A	#N/A	9.86753e-05	#N/A	0.646126	#N/A	#N/A	#N/A	#N/A	#N/A	#N/A	#N/A	#N/A	#N/A	#N/A	#N/A	#N/A
1693	A68*B13*DR14	#N/A	#N/A	#N/A	#N/A	0.000152718	#N/A	1	#N/A	#N/A	#N/A	#N/A	#N/A	#N/A	#N/A	#N/A	#N/A	#N/A	#N/A	#N/A
1694	A68*B13*DR7	#N/A	#N/A	#N/A	#N/A	0.000338791	#N/A	2.21841	#N/A	#N/A	#N/A	#N/A	#N/A	#N/A	#N/A	#N/A	#N/A	#N/A	#N/A	#N/A
1695	A68*B14*DR1	#N/A	#N/A	#N/A	#N/A	0.000437935	#N/A	2.8676	#N/A	#N/A	#N/A	#N/A	#N/A	#N/A	#N/A	#N/A	#N/A	#N/A	#N/A	#N/A
1698	A68*B14*DR13	#N/A	#N/A	#N/A	#N/A	0.00158464	#N/A	10.3763	#N/A	#N/A	#N/A	#N/A	#N/A	#N/A	#N/A	#N/A	#N/A	#N/A	#N/A	#N/A
1699	A68*B14*DR3	#N/A	#N/A	#N/A	#N/A	0.000152718	#N/A	1	#N/A	#N/A	#N/A	#N/A	#N/A	#N/A	#N/A	#N/A	#N/A	#N/A	#N/A	#N/A
1700	A68*B14*DR7	#N/A	#N/A	#N/A	#N/A	0.00042834	#N/A	2.80477	#N/A	#N/A	#N/A	#N/A	#N/A	#N/A	#N/A	#N/A	#N/A	#N/A	#N/A	#N/A
1703	A68*B15*DR13	#N/A	#N/A	#N/A	#N/A	#N/A	#N/A	#N/A	#N/A	#N/A	#N/A	#N/A	#N/A	#N/A	#N/A	#N/A	#N/A	#N/A	#N/A	#N/A
1704	A68*B15*DR16	#N/A	#N/A	#N/A	#N/A	0.000470582	#N/A	3.08137	#N/A	#N/A	#N/A	#N/A	#N/A	#N/A	#N/A	#N/A	#N/A	#N/A	#N/A	#N/A
1709	A68*B18*DR15	#N/A	#N/A	#N/A	#N/A	#N/A	#N/A	#N/A	#N/A	#N/A	#N/A	#N/A	#N/A	#N/A	#N/A	#N/A	#N/A	#N/A	#N/A	#N/A
1712	A68*B27*DR1	#N/A	#N/A	#N/A	#N/A	0.000134307	#N/A	0.879442	#N/A	#N/A	#N/A	#N/A	#N/A	#N/A	#N/A	#N/A	#N/A	#N/A	#N/A	#N/A
1713	A68*B27*DR13	#N/A	#N/A	#N/A	#N/A	0.000210619	#N/A	1.37913	#N/A	#N/A	#N/A	#N/A	#N/A	#N/A	#N/A	#N/A	#N/A	#N/A	#N/A	#N/A
1715	A68*B27*DR16	#N/A	#N/A	#N/A	#N/A	0.000341911	#N/A	2.23884	#N/A	#N/A	#N/A	#N/A	#N/A	#N/A	#N/A	#N/A	#N/A	#N/A	#N/A	#N/A
1718	A68*B27*DR8	#N/A	#N/A	#N/A	#N/A	#N/A	#N/A	#N/A	#N/A	#N/A	#N/A	#N/A	#N/A	#N/A	#N/A	#N/A	#N/A	#N/A	#N/A	#N/A
1723	A68*B35*DR16	#N/A	#N/A	#N/A	#N/A	0.000461703	#N/A	3.02323	#N/A	#N/A	#N/A	#N/A	#N/A	#N/A	#N/A	#N/A	#N/A	#N/A	#N/A	#N/A
1724	A68*B35*DR3	#N/A	#N/A	#N/A	#N/A	0.000192116	#N/A	1.25797	#N/A	#N/A	#N/A	#N/A	#N/A	#N/A	#N/A	#N/A	#N/A	#N/A	#N/A	#N/A
1726	A68*B35*DR8	#N/A	#N/A	#N/A	#N/A	0.000612861	#N/A	4.01302	#N/A	#N/A	#N/A	#N/A	#N/A	#N/A	#N/A	#N/A	#N/A	#N/A	#N/A	#N/A
1730	A68*B38*DR4	#N/A	#N/A	#N/A	#N/A	0.000171061	#N/A	1.12011	#N/A	#N/A	#N/A	#N/A	#N/A	#N/A	#N/A	#N/A	#N/A	#N/A	#N/A	#N/A
1731	A68*B39*DR11	#N/A	#N/A	#N/A	#N/A	6.99563e-11	#N/A	4.58074e-07	#N/A	#N/A	#N/A	#N/A	#N/A	#N/A	#N/A	#N/A	#N/A	#N/A	#N/A	#N/A
1732	A68*B39*DR13	#N/A	#N/A	#N/A	#N/A	#N/A	#N/A	#N/A	#N/A	#N/A	#N/A	#N/A	#N/A	#N/A	#N/A	#N/A	#N/A	#N/A	#N/A	#N/A
1736	A68*B39*DR4	#N/A	#N/A	#N/A	#N/A	0.000262305	#N/A	1.71757	#N/A	#N/A	#N/A	#N/A	#N/A	#N/A	#N/A	#N/A	#N/A	#N/A	#N/A	#N/A
1738	A68*B40*DR1	#N/A	#N/A	#N/A	#N/A	0.000237341	#N/A	1.55411	#N/A	#N/A	#N/A	#N/A	#N/A	#N/A	#N/A	#N/A	#N/A	#N/A	#N/A	#N/A
1740	A68*B40*DR13	#N/A	#N/A	#N/A	#N/A	0.000329475	#N/A	2.1574	#N/A	#N/A	#N/A	#N/A	#N/A	#N/A	#N/A	#N/A	#N/A	#N/A	#N/A	#N/A
1741	A68*B40*DR14	#N/A	#N/A	#N/A	#N/A	#N/A	#N/A	#N/A	#N/A	#N/A	#N/A	#N/A	#N/A	#N/A	#N/A	#N/A	#N/A	#N/A	#N/A	#N/A
1743	A68*B40*DR16	#N/A	#N/A	#N/A	#N/A	0.000188728	#N/A	1.23579	#N/A	#N/A	#N/A	#N/A	#N/A	#N/A	#N/A	#N/A	#N/A	#N/A	#N/A	#N/A
1746	A68*B40*DR8	#N/A	#N/A	#N/A	#N/A	0.000152718	#N/A	1	#N/A	#N/A	#N/A	#N/A	#N/A	#N/A	#N/A	#N/A	#N/A	#N/A	#N/A	#N/A
1749	A68*B44*DR12	#N/A	#N/A	#N/A	#N/A	0.000371051	#N/A	2.42964	#N/A	#N/A	#N/A	#N/A	#N/A	#N/A	#N/A	#N/A	#N/A	#N/A	#N/A	#N/A
1752	A68*B45*DR15	#N/A	#N/A	#N/A	#N/A	0.000152718	#N/A	1	#N/A	#N/A	#N/A	#N/A	#N/A	#N/A	#N/A	#N/A	#N/A	#N/A	#N/A	#N/A
1753	A68*B47*DR11	#N/A	#N/A	#N/A	#N/A	#N/A	#N/A	#N/A	#N/A	#N/A	#N/A	#N/A	#N/A	#N/A	#N/A	#N/A	#N/A	#N/A	#N/A	#N/A
1754	A68*B47*DR13	#N/A	#N/A	#N/A	#N/A	0.000181623	#N/A	1.18927	#N/A	#N/A	#N/A	#N/A	#N/A	#N/A	#N/A	#N/A	#N/A	#N/A	#N/A	#N/A
1755	A68*B47*DR14	#N/A	#N/A	#N/A	#N/A	0.000123814	#N/A	0.810735	#N/A	#N/A	#N/A	#N/A	#N/A	#N/A	#N/A	#N/A	#N/A	#N/A	#N/A	#N/A
1756	A68*B48*DR12	#N/A	#N/A	#N/A	#N/A	0.000305437	#N/A	2	#N/A	#N/A	#N/A	#N/A	#N/A	#N/A	#N/A	#N/A	#N/A	#N/A	#N/A	#N/A
1759	A68*B49*DR13	#N/A	#N/A	#N/A	#N/A	0.000152718	#N/A	1	#N/A	#N/A	#N/A	#N/A	#N/A	#N/A	#N/A	#N/A	#N/A	#N/A	#N/A	#N/A
1761	A68*B51*DR12	#N/A	#N/A	#N/A	#N/A	2.57072e-05	#N/A	0.168331	#N/A	#N/A	#N/A	#N/A	#N/A	#N/A	#N/A	#N/A	#N/A	#N/A	#N/A	#N/A
1762	A68*B51*DR13	#N/A	#N/A	#N/A	#N/A	0.00136744	#N/A	8.95398	#N/A	#N/A	#N/A	#N/A	#N/A	#N/A	#N/A	#N/A	#N/A	#N/A	#N/A	#N/A
1763	A68*B51*DR15	#N/A	#N/A	#N/A	#N/A	0.000606643	#N/A	3.9723	#N/A	#N/A	#N/A	#N/A	#N/A	#N/A	#N/A	#N/A	#N/A	#N/A	#N/A	#N/A
1764	A68*B51*DR16	#N/A	#N/A	#N/A	#N/A	0.00020419	#N/A	1.33703	#N/A	#N/A	#N/A	#N/A	#N/A	#N/A	#N/A	#N/A	#N/A	#N/A	#N/A	#N/A
1768	A68*B52*DR1	#N/A	#N/A	#N/A	#N/A	0.000152718	#N/A	1	#N/A	#N/A	#N/A	#N/A	#N/A	#N/A	#N/A	#N/A	#N/A	#N/A	#N/A	#N/A
1770	A68*B52*DR8	#N/A	#N/A	#N/A	#N/A	0.000147256	#N/A	0.964235	#N/A	#N/A	#N/A	#N/A	#N/A	#N/A	#N/A	#N/A	#N/A	#N/A	#N/A	#N/A
1773	A68*B55*DR11	#N/A	#N/A	#N/A	#N/A	4.71226e-05	#N/A	0.308559	#N/A	#N/A	#N/A	#N/A	#N/A	#N/A	#N/A	#N/A	#N/A	#N/A	#N/A	#N/A
1774	A68*B55*DR15	#N/A	#N/A	#N/A	#N/A	0.000152718	#N/A	1	#N/A	#N/A	#N/A	#N/A	#N/A	#N/A	#N/A	#N/A	#N/A	#N/A	#N/A	#N/A
1778	A68*B56*DR8	#N/A	#N/A	#N/A	#N/A	0.000152718	#N/A	1	#N/A	#N/A	#N/A	#N/A	#N/A	#N/A	#N/A	#N/A	#N/A	#N/A	#N/A	#N/A
1779	A68*B57*DR7	#N/A	#N/A	#N/A	#N/A	0.000777536	#N/A	5.0913	#N/A	#N/A	#N/A	#N/A	#N/A	#N/A	#N/A	#N/A	#N/A	#N/A	#N/A	#N/A
1783	A68*B7*DR3	#N/A	#N/A	#N/A	#N/A	0.000155547	#N/A	1.01852	#N/A	#N/A	#N/A	#N/A	#N/A	#N/A	#N/A	#N/A	#N/A	#N/A	#N/A	#N/A
1785	A68*B8*DR1	#N/A	#N/A	#N/A	#N/A	0.000152718	#N/A	1	#N/A	#N/A	#N/A	#N/A	#N/A	#N/A	#N/A	#N/A	#N/A	#N/A	#N/A	#N/A
1795	A69*B27*DR8	#N/A	#N/A	#N/A	#N/A	0.000152718	#N/A	1	#N/A	#N/A	#N/A	#N/A	#N/A	#N/A	#N/A	#N/A	#N/A	#N/A	#N/A	#N/A
1796	A69*B35*DR1	#N/A	#N/A	#N/A	#N/A	0.000305437	#N/A	2	#N/A	#N/A	#N/A	#N/A	#N/A	#N/A	#N/A	#N/A	#N/A	#N/A	#N/A	#N/A
1803	A69*B44*DR13	#N/A	#N/A	#N/A	#N/A	0.000225494	#N/A	1.47653	#N/A	#N/A	#N/A	#N/A	#N/A	#N/A	#N/A	#N/A	#N/A	#N/A	#N/A	#N/A
1805	A69*B47*DR15	#N/A	#N/A	#N/A	#N/A	0.000152718	#N/A	1	#N/A	#N/A	#N/A	#N/A	#N/A	#N/A	#N/A	#N/A	#N/A	#N/A	#N/A	#N/A
1808	A69*B53*DR1	#N/A	#N/A	#N/A	#N/A	0.000152718	#N/A	1	#N/A	#N/A	#N/A	#N/A	#N/A	#N/A	#N/A	#N/A	#N/A	#N/A	#N/A	#N/A
1813	A74*B13*DR13	#N/A	#N/A	#N/A	#N/A	0.000152718	#N/A	1	#N/A	#N/A	#N/A	#N/A	#N/A	#N/A	#N/A	#N/A	#N/A	#N/A	#N/A	#N/A
1814	A74*B18*DR10	#N/A	#N/A	#N/A	#N/A	0.000152718	#N/A	1	#N/A	#N/A	#N/A	#N/A	#N/A	#N/A	#N/A	#N/A	#N/A	#N/A	#N/A	#N/A
1815	A74*B35*DR16	#N/A	#N/A	#N/A	#N/A	0.000458155	#N/A	3	#N/A	#N/A	#N/A	#N/A	#N/A	#N/A	#N/A	#N/A	#N/A	#N/A	#N/A	#N/A
1816	A74*B50*DR4	#N/A	#N/A	#N/A	#N/A	0.000152718	#N/A	1	#N/A	#N/A	#N/A	#N/A	#N/A	#N/A	#N/A	#N/A	#N/A	#N/A	#N/A	#N/A
1817	A74*B56*DR8	#N/A	#N/A	#N/A	#N/A	0.000305437	#N/A	2	#N/A	#N/A	#N/A	#N/A	#N/A	#N/A	#N/A	#N/A	#N/A	#N/A	#N/A	#N/A
1818	A74*B8*DR3	#N/A	#N/A	#N/A	#N/A	0.000458155	#N/A	3	#N/A	#N/A	#N/A	#N/A	#N/A	#N/A	#N/A	#N/A	#N/A	#N/A	#N/A	#N/A
357	A2*B18*DR13	A2	B18	DR13	0.00337957	#N/A	16.1679	#N/A	#N/A	#N/A	#N/A	#N/A	#N/A	#N/A	#N/A	#N/A	#N/A	#N/A	#N/A	#N/A
362	A2*B18*DR4	A2	B18	DR4	0.00284851	#N/A	13.6273	#N/A	#N/A	#N/A	#N/A	#N/A	#N/A	#N/A	#N/A	#N/A	#N/A	#N/A	#N/A	#N/A
29	A1*B27*DR11	A1	B27	DR11	0.00237367	#N/A	11.3557	#N/A	#N/A	#N/A	#N/A	#N/A	#N/A	#N/A	#N/A	#N/A	#N/A	#N/A	#N/A	#N/A
1721	A68*B35*DR13	A68	B35	DR13	0.00209801	#N/A	10.0369	#N/A	#N/A	#N/A	#N/A	#N/A	#N/A	#N/A	#N/A	#N/A	#N/A	#N/A	#N/A	#N/A
99	A1*B47*DR14	A1	B47	DR14	0.00187607	#N/A	8.97512	#N/A	#N/A	#N/A	#N/A	#N/A	#N/A	#N/A	#N/A	#N/A	#N/A	#N/A	#N/A	#N/A
505	A2*B56*DR1	A2	B56	DR1	0.00165056	#N/A	7.89627	#N/A	#N/A	#N/A	#N/A	#N/A	#N/A	#N/A	#N/A	#N/A	#N/A	#N/A	#N/A	#N/A
278	A11*B51*DR13	A11	B51	DR13	0.00155652	#N/A	7.4464	#N/A	#N/A	#N/A	#N/A	#N/A	#N/A	#N/A	#N/A	#N/A	#N/A	#N/A	#N/A	#N/A
544	A2*B8*DR4	A2	B8	DR4	0.00149966	#N/A	7.17438	#N/A	#N/A	#N/A	#N/A	#N/A	#N/A	#N/A	#N/A	#N/A	#N/A	#N/A	#N/A	#N/A
638	A24*B15*DR16	A24	B15	DR16	0.00149069	#N/A	7.13146	#N/A	#N/A	#N/A	#N/A	#N/A	#N/A	#N/A	#N/A	#N/A	#N/A	#N/A	#N/A	#N/A
770	A24*B7*DR1	A24	B7	DR1	0.00144256	#N/A	6.90123	#N/A	#N/A	#N/A	#N/A	#N/A	#N/A	#N/A	#N/A	#N/A	#N/A	#N/A	#N/A	#N/A
914	A26*B38*DR1	A26	B38	DR1	0.00140478	#N/A	6.72049	#N/A	#N/A	#N/A	#N/A	#N/A	#N/A	#N/A	#N/A	#N/A	#N/A	#N/A	#N/A	#N/A
797	A25*B18*DR11	A25	B18	DR11	0.00133576	#N/A	6.39028	#N/A	#N/A	#N/A	#N/A	#N/A	#N/A	#N/A	#N/A	#N/A	#N/A	#N/A	#N/A	#N/A
1496	A32*B39*DR16	A32	B39	DR16	0.00133341	#N/A	6.37904	#N/A	#N/A	#N/A	#N/A	#N/A	#N/A	#N/A	#N/A	#N/A	#N/A	#N/A	#N/A	#N/A
370	A2*B27*DR14	A2	B27	DR14	0.00128346	#N/A	6.14007	#N/A	#N/A	#N/A	#N/A	#N/A	#N/A	#N/A	#N/A	#N/A	#N/A	#N/A	#N/A	#N/A
831	A25*B39*DR16	A25	B39	DR16	0.00122693	#N/A	5.86965	#N/A	#N/A	#N/A	#N/A	#N/A	#N/A	#N/A	#N/A	#N/A	#N/A	#N/A	#N/A	#N/A
180	A1*B8*DR7	A1	B8	DR7	0.00120893	#N/A	5.78351	#N/A	#N/A	#N/A	#N/A	#N/A	#N/A	#N/A	#N/A	#N/A	#N/A	#N/A	#N/A	#N/A
1082	A3*B13*DR11	A3	B13	DR11	0.00120258	#N/A	5.75312	#N/A	#N/A	#N/A	#N/A	#N/A	#N/A	#N/A	#N/A	#N/A	#N/A	#N/A	#N/A	#N/A
474	A2*B50*DR3	A2	B50	DR3	0.00116185	#N/A	5.55829	#N/A	#N/A	#N/A	#N/A	#N/A	#N/A	#N/A	#N/A	#N/A	#N/A	#N/A	#N/A	#N/A
209	A11*B27*DR16	A11	B27	DR16	0.00115785	#N/A	5.53916	#N/A	#N/A	#N/A	#N/A	#N/A	#N/A	#N/A	#N/A	#N/A	#N/A	#N/A	#N/A	#N/A
943	A26*B41*DR13	A26	B41	DR13	0.00113494	#N/A	5.42953	#N/A	#N/A	#N/A	#N/A	#N/A	#N/A	#N/A	#N/A	#N/A	#N/A	#N/A	#N/A	#N/A
651	A24*B18*DR7	A24	B18	DR7	0.00110783	#N/A	5.29985	#N/A	#N/A	#N/A	#N/A	#N/A	#N/A	#N/A	#N/A	#N/A	#N/A	#N/A	#N/A	#N/A
424	A2*B40*DR7	A2	B40	DR7	0.00110761	#N/A	5.29883	#N/A	#N/A	#N/A	#N/A	#N/A	#N/A	#N/A	#N/A	#N/A	#N/A	#N/A	#N/A	#N/A
538	A2*B8*DR11	A2	B8	DR11	0.0010738	#N/A	5.13706	#N/A	#N/A	#N/A	#N/A	#N/A	#N/A	#N/A	#N/A	#N/A	#N/A	#N/A	#N/A	#N/A
135	A1*B55*DR11	A1	B55	DR11	0.00105089	#N/A	5.02744	#N/A	#N/A	#N/A	#N/A	#N/A	#N/A	#N/A	#N/A	#N/A	#N/A	#N/A	#N/A	#N/A
894	A26*B18*DR3	A26	B18	DR3	0.00101984	#N/A	4.87891	#N/A	#N/A	#N/A	#N/A	#N/A	#N/A	#N/A	#N/A	#N/A	#N/A	#N/A	#N/A	#N/A
731	A24*B51*DR1	A24	B51	DR1	0.00101688	#N/A	4.86473	#N/A	#N/A	#N/A	#N/A	#N/A	#N/A	#N/A	#N/A	#N/A	#N/A	#N/A	#N/A	#N/A
1165	A3*B41*DR11	A3	B41	DR11	0.00101177	#N/A	4.84032	#N/A	#N/A	#N/A	#N/A	#N/A	#N/A	#N/A	#N/A	#N/A	#N/A	#N/A	#N/A	#N/A
1204	A3*B51*DR3	A3	B51	DR3	0.000997022	#N/A	4.76975	#N/A	#N/A	#N/A	#N/A	#N/A	#N/A	#N/A	#N/A	#N/A	#N/A	#N/A	#N/A	#N/A
1151	A3*B39*DR13	A3	B39	DR13	0.000991309	#N/A	4.74242	#N/A	#N/A	#N/A	#N/A	#N/A	#N/A	#N/A	#N/A	#N/A	#N/A	#N/A	#N/A	#N/A
402	A2*B38*DR4	A2	B38	DR4	0.000985112	#N/A	4.71278	#N/A	#N/A	#N/A	#N/A	#N/A	#N/A	#N/A	#N/A	#N/A	#N/A	#N/A	#N/A	#N/A
1340	A31*B13*DR11	A31	B13	DR11	0.000973554	#N/A	4.65748	#N/A	#N/A	#N/A	#N/A	#N/A	#N/A	#N/A	#N/A	#N/A	#N/A	#N/A	#N/A	#N/A
1126	A3*B35*DR15	A3	B35	DR15	0.00094766	#N/A	4.53361	#N/A	#N/A	#N/A	#N/A	#N/A	#N/A	#N/A	#N/A	#N/A	#N/A	#N/A	#N/A	#N/A
1547	A32*B56*DR1	A32	B56	DR1	0.000943956	#N/A	4.51589	#N/A	#N/A	#N/A	#N/A	#N/A	#N/A	#N/A	#N/A	#N/A	#N/A	#N/A	#N/A	#N/A
1090	A3*B14*DR4	A3	B14	DR4	0.000898701	#N/A	4.29938	#N/A	#N/A	#N/A	#N/A	#N/A	#N/A	#N/A	#N/A	#N/A	#N/A	#N/A	#N/A	#N/A
401	A2*B38*DR3	A2	B38	DR3	0.000883679	#N/A	4.22752	#N/A	#N/A	#N/A	#N/A	#N/A	#N/A	#N/A	#N/A	#N/A	#N/A	#N/A	#N/A	#N/A
1792	A69*B18*DR11	A69	B18	DR11	0.000867574	#N/A	4.15048	#N/A	#N/A	#N/A	#N/A	#N/A	#N/A	#N/A	#N/A	#N/A	#N/A	#N/A	#N/A	#N/A
6	A1*B14*DR1	A1	B14	DR1	0.000867272	#N/A	4.14903	#N/A	#N/A	#N/A	#N/A	#N/A	#N/A	#N/A	#N/A	#N/A	#N/A	#N/A	#N/A	#N/A
805	A25*B27*DR1	A25	B27	DR1	0.000862901	#N/A	4.12812	#N/A	#N/A	#N/A	#N/A	#N/A	#N/A	#N/A	#N/A	#N/A	#N/A	#N/A	#N/A	#N/A
472	A2*B50*DR11	A2	B50	DR11	0.000852284	#N/A	4.07733	#N/A	#N/A	#N/A	#N/A	#N/A	#N/A	#N/A	#N/A	#N/A	#N/A	#N/A	#N/A	#N/A
842	A25*B44*DR14	A25	B44	DR14	0.00083612	#N/A	4	#N/A	#N/A	#N/A	#N/A	#N/A	#N/A	#N/A	#N/A	#N/A	#N/A	#N/A	#N/A	#N/A
668	A24*B35*DR15	A24	B35	DR15	0.00083277	#N/A	3.98397	#N/A	#N/A	#N/A	#N/A	#N/A	#N/A	#N/A	#N/A	#N/A	#N/A	#N/A	#N/A	#N/A
175	A1*B8*DR14	A1	B8	DR14	0.000812599	#N/A	3.88748	#N/A	#N/A	#N/A	#N/A	#N/A	#N/A	#N/A	#N/A	#N/A	#N/A	#N/A	#N/A	#N/A
1229	A3*B56*DR4	A3	B56	DR4	0.000810266	#N/A	3.87631	#N/A	#N/A	#N/A	#N/A	#N/A	#N/A	#N/A	#N/A	#N/A	#N/A	#N/A	#N/A	#N/A
138	A1*B55*DR3	A1	B55	DR3	0.000798316	#N/A	3.81914	#N/A	#N/A	#N/A	#N/A	#N/A	#N/A	#N/A	#N/A	#N/A	#N/A	#N/A	#N/A	#N/A
173	A1*B8*DR12	A1	B8	DR12	0.000775002	#N/A	3.70761	#N/A	#N/A	#N/A	#N/A	#N/A	#N/A	#N/A	#N/A	#N/A	#N/A	#N/A	#N/A	#N/A
379	A2*B35*DR12	A2	B35	DR12	0.000771709	#N/A	3.69186	#N/A	#N/A	#N/A	#N/A	#N/A	#N/A	#N/A	#N/A	#N/A	#N/A	#N/A	#N/A	#N/A
683	A24*B38*DR3	A24	B38	DR3	0.00076809	#N/A	3.67454	#N/A	#N/A	#N/A	#N/A	#N/A	#N/A	#N/A	#N/A	#N/A	#N/A	#N/A	#N/A	#N/A
1037	A29*B44*DR11	A29	B44	DR11	0.000754615	#N/A	3.61008	#N/A	#N/A	#N/A	#N/A	#N/A	#N/A	#N/A	#N/A	#N/A	#N/A	#N/A	#N/A	#N/A
1604	A33*B44*DR16	A33	B44	DR16	0.000754159	#N/A	3.60789	#N/A	#N/A	#N/A	#N/A	#N/A	#N/A	#N/A	#N/A	#N/A	#N/A	#N/A	#N/A	#N/A
1742	A68*B40*DR15	A68	B40	DR15	0.000737112	#N/A	3.52635	#N/A	#N/A	#N/A	#N/A	#N/A	#N/A	#N/A	#N/A	#N/A	#N/A	#N/A	#N/A	#N/A
1469	A32*B27*DR4	A32	B27	DR4	0.000733181	#N/A	3.50754	#N/A	#N/A	#N/A	#N/A	#N/A	#N/A	#N/A	#N/A	#N/A	#N/A	#N/A	#N/A	#N/A
1554	A32*B57*DR13	A32	B57	DR13	0.000725412	#N/A	3.47037	#N/A	#N/A	#N/A	#N/A	#N/A	#N/A	#N/A	#N/A	#N/A	#N/A	#N/A	#N/A	#N/A
964	A26*B49*DR1	A26	B49	DR1	0.000723555	#N/A	3.46149	#N/A	#N/A	#N/A	#N/A	#N/A	#N/A	#N/A	#N/A	#N/A	#N/A	#N/A	#N/A	#N/A
1505	A32*B40*DR15	A32	B40	DR15	0.00071347	#N/A	3.41324	#N/A	#N/A	#N/A	#N/A	#N/A	#N/A	#N/A	#N/A	#N/A	#N/A	#N/A	#N/A	#N/A
855	A25*B51*DR7	A25	B51	DR7	0.000709049	#N/A	3.39209	#N/A	#N/A	#N/A	#N/A	#N/A	#N/A	#N/A	#N/A	#N/A	#N/A	#N/A	#N/A	#N/A
222	A11*B35*DR3	A11	B35	DR3	0.000705977	#N/A	3.37739	#N/A	#N/A	#N/A	#N/A	#N/A	#N/A	#N/A	#N/A	#N/A	#N/A	#N/A	#N/A	#N/A
737	A24*B51*DR15	A24	B51	DR15	0.000695991	#N/A	3.32962	#N/A	#N/A	#N/A	#N/A	#N/A	#N/A	#N/A	#N/A	#N/A	#N/A	#N/A	#N/A	#N/A
290	A11*B52*DR16	A11	B52	DR16	0.000694728	#N/A	3.32358	#N/A	#N/A	#N/A	#N/A	#N/A	#N/A	#N/A	#N/A	#N/A	#N/A	#N/A	#N/A	#N/A
501	A2*B55*DR13	A2	B55	DR13	0.000689396	#N/A	3.29807	#N/A	#N/A	#N/A	#N/A	#N/A	#N/A	#N/A	#N/A	#N/A	#N/A	#N/A	#N/A	#N/A
1161	A3*B40*DR15	A3	B40	DR15	0.000682965	#N/A	3.26731	#N/A	#N/A	#N/A	#N/A	#N/A	#N/A	#N/A	#N/A	#N/A	#N/A	#N/A	#N/A	#N/A
930	A26*B39*DR13	A26	B39	DR13	0.000671659	#N/A	3.21322	#N/A	#N/A	#N/A	#N/A	#N/A	#N/A	#N/A	#N/A	#N/A	#N/A	#N/A	#N/A	#N/A
650	A24*B18*DR4	A24	B18	DR4	0.000666351	#N/A	3.18783	#N/A	#N/A	#N/A	#N/A	#N/A	#N/A	#N/A	#N/A	#N/A	#N/A	#N/A	#N/A	#N/A
41	A1*B35*DR3	A1	B35	DR3	0.000665395	#N/A	3.18325	#N/A	#N/A	#N/A	#N/A	#N/A	#N/A	#N/A	#N/A	#N/A	#N/A	#N/A	#N/A	#N/A
895	A26*B18*DR4	A26	B18	DR4	0.000660473	#N/A	3.1597	#N/A	#N/A	#N/A	#N/A	#N/A	#N/A	#N/A	#N/A	#N/A	#N/A	#N/A	#N/A	#N/A
435	A2*B41*DR8	A2	B41	DR8	0.000652533	#N/A	3.12172	#N/A	#N/A	#N/A	#N/A	#N/A	#N/A	#N/A	#N/A	#N/A	#N/A	#N/A	#N/A	#N/A
119	A1*B51*DR15	A1	B51	DR15	0.000647051	#N/A	3.09549	#N/A	#N/A	#N/A	#N/A	#N/A	#N/A	#N/A	#N/A	#N/A	#N/A	#N/A	#N/A	#N/A
89	A1*B44*DR12	A1	B44	DR12	0.00063868	#N/A	3.05544	#N/A	#N/A	#N/A	#N/A	#N/A	#N/A	#N/A	#N/A	#N/A	#N/A	#N/A	#N/A	#N/A
652	A24*B18*DR8	A24	B18	DR8	0.000636166	#N/A	3.04342	#N/A	#N/A	#N/A	#N/A	#N/A	#N/A	#N/A	#N/A	#N/A	#N/A	#N/A	#N/A	#N/A
1115	A3*B27*DR15	A3	B27	DR15	0.00062915	#N/A	3.00985	#N/A	#N/A	#N/A	#N/A	#N/A	#N/A	#N/A	#N/A	#N/A	#N/A	#N/A	#N/A	#N/A
1150	A3*B39*DR12	A3	B39	DR12	0.000628092	#N/A	3.00479	#N/A	#N/A	#N/A	#N/A	#N/A	#N/A	#N/A	#N/A	#N/A	#N/A	#N/A	#N/A	#N/A
130	A1*B52*DR3	A1	B52	DR3	0.00062709	#N/A	3	#N/A	#N/A	#N/A	#N/A	#N/A	#N/A	#N/A	#N/A	#N/A	#N/A	#N/A	#N/A	#N/A
503	A2*B55*DR4	A2	B55	DR4	0.00062709	#N/A	3	#N/A	#N/A	#N/A	#N/A	#N/A	#N/A	#N/A	#N/A	#N/A	#N/A	#N/A	#N/A	#N/A
599	A23*B49*DR14	A23	B49	DR14	0.00062709	#N/A	3	#N/A	#N/A	#N/A	#N/A	#N/A	#N/A	#N/A	#N/A	#N/A	#N/A	#N/A	#N/A	#N/A
613	A23*B55*DR14	A23	B55	DR14	0.00062709	#N/A	3	#N/A	#N/A	#N/A	#N/A	#N/A	#N/A	#N/A	#N/A	#N/A	#N/A	#N/A	#N/A	#N/A
858	A25*B55*DR14	A25	B55	DR14	0.00062709	#N/A	3	#N/A	#N/A	#N/A	#N/A	#N/A	#N/A	#N/A	#N/A	#N/A	#N/A	#N/A	#N/A	#N/A
1642	A34*B8*DR11	A34	B8	DR11	0.00062709	#N/A	3	#N/A	#N/A	#N/A	#N/A	#N/A	#N/A	#N/A	#N/A	#N/A	#N/A	#N/A	#N/A	#N/A
1727	A68*B37*DR10	A68	B37	DR10	0.00062709	#N/A	3	#N/A	#N/A	#N/A	#N/A	#N/A	#N/A	#N/A	#N/A	#N/A	#N/A	#N/A	#N/A	#N/A
1737	A68*B39*DR8	A68	B39	DR8	0.00062709	#N/A	3	#N/A	#N/A	#N/A	#N/A	#N/A	#N/A	#N/A	#N/A	#N/A	#N/A	#N/A	#N/A	#N/A
1767	A68*B51*DR8	A68	B51	DR8	0.00062709	#N/A	3	#N/A	#N/A	#N/A	#N/A	#N/A	#N/A	#N/A	#N/A	#N/A	#N/A	#N/A	#N/A	#N/A
1083	A3*B13*DR3	A3	B13	DR3	0.00062709	#N/A	3	#N/A	#N/A	#N/A	#N/A	#N/A	#N/A	#N/A	#N/A	#N/A	#N/A	#N/A	#N/A	#N/A
1232	A3*B57*DR16	A3	B57	DR16	0.000623143	#N/A	2.98111	#N/A	#N/A	#N/A	#N/A	#N/A	#N/A	#N/A	#N/A	#N/A	#N/A	#N/A	#N/A	#N/A
1327	A30*B57*DR3	A30	B57	DR3	0.00062247	#N/A	2.9779	#N/A	#N/A	#N/A	#N/A	#N/A	#N/A	#N/A	#N/A	#N/A	#N/A	#N/A	#N/A	#N/A
371	A2*B27*DR15	A2	B27	DR15	0.000615536	#N/A	2.94472	#N/A	#N/A	#N/A	#N/A	#N/A	#N/A	#N/A	#N/A	#N/A	#N/A	#N/A	#N/A	#N/A
1156	A3*B40*DR1	A3	B40	DR1	0.000608897	#N/A	2.91296	#N/A	#N/A	#N/A	#N/A	#N/A	#N/A	#N/A	#N/A	#N/A	#N/A	#N/A	#N/A	#N/A
695	A24*B40*DR13	A24	B40	DR13	0.000607906	#N/A	2.90822	#N/A	#N/A	#N/A	#N/A	#N/A	#N/A	#N/A	#N/A	#N/A	#N/A	#N/A	#N/A	#N/A
687	A24*B39*DR13	A24	B39	DR13	0.000605212	#N/A	2.89533	#N/A	#N/A	#N/A	#N/A	#N/A	#N/A	#N/A	#N/A	#N/A	#N/A	#N/A	#N/A	#N/A
817	A25*B35*DR15	A25	B35	DR15	0.000602159	#N/A	2.88073	#N/A	#N/A	#N/A	#N/A	#N/A	#N/A	#N/A	#N/A	#N/A	#N/A	#N/A	#N/A	#N/A
45	A1*B37*DR1	A1	B37	DR1	0.000600669	#N/A	2.8736	#N/A	#N/A	#N/A	#N/A	#N/A	#N/A	#N/A	#N/A	#N/A	#N/A	#N/A	#N/A	#N/A
1093	A3*B15*DR11	A3	B15	DR11	0.000593933	#N/A	2.84138	#N/A	#N/A	#N/A	#N/A	#N/A	#N/A	#N/A	#N/A	#N/A	#N/A	#N/A	#N/A	#N/A
1164	A3*B40*DR4	A3	B40	DR4	0.000580774	#N/A	2.77842	#N/A	#N/A	#N/A	#N/A	#N/A	#N/A	#N/A	#N/A	#N/A	#N/A	#N/A	#N/A	#N/A
830	A25*B39*DR13	A25	B39	DR13	0.000576927	#N/A	2.76002	#N/A	#N/A	#N/A	#N/A	#N/A	#N/A	#N/A	#N/A	#N/A	#N/A	#N/A	#N/A	#N/A
1396	A31*B44*DR12	A31	B44	DR12	0.000565199	#N/A	2.70391	#N/A	#N/A	#N/A	#N/A	#N/A	#N/A	#N/A	#N/A	#N/A	#N/A	#N/A	#N/A	#N/A
155	A1*B58*DR14	A1	B58	DR14	0.000548741	#N/A	2.62518	#N/A	#N/A	#N/A	#N/A	#N/A	#N/A	#N/A	#N/A	#N/A	#N/A	#N/A	#N/A	#N/A
1023	A29*B35*DR7	A29	B35	DR7	0.000547513	#N/A	2.6193	#N/A	#N/A	#N/A	#N/A	#N/A	#N/A	#N/A	#N/A	#N/A	#N/A	#N/A	#N/A	#N/A
1452	A32*B15*DR15	A32	B15	DR15	0.000544467	#N/A	2.60473	#N/A	#N/A	#N/A	#N/A	#N/A	#N/A	#N/A	#N/A	#N/A	#N/A	#N/A	#N/A	#N/A
555	A23*B18*DR14	A23	B18	DR14	0.000542086	#N/A	2.59334	#N/A	#N/A	#N/A	#N/A	#N/A	#N/A	#N/A	#N/A	#N/A	#N/A	#N/A	#N/A	#N/A
1119	A3*B27*DR7	A3	B27	DR7	0.000526605	#N/A	2.51928	#N/A	#N/A	#N/A	#N/A	#N/A	#N/A	#N/A	#N/A	#N/A	#N/A	#N/A	#N/A	#N/A
628	A24*B13*DR4	A24	B13	DR4	0.000524385	#N/A	2.50866	#N/A	#N/A	#N/A	#N/A	#N/A	#N/A	#N/A	#N/A	#N/A	#N/A	#N/A	#N/A	#N/A
254	A11*B41*DR3	A11	B41	DR3	0.00052052	#N/A	2.49017	#N/A	#N/A	#N/A	#N/A	#N/A	#N/A	#N/A	#N/A	#N/A	#N/A	#N/A	#N/A	#N/A
897	A26*B27*DR11	A26	B27	DR11	0.00051865	#N/A	2.48122	#N/A	#N/A	#N/A	#N/A	#N/A	#N/A	#N/A	#N/A	#N/A	#N/A	#N/A	#N/A	#N/A
1564	A32*B7*DR4	A32	B7	DR4	0.000517236	#N/A	2.47446	#N/A	#N/A	#N/A	#N/A	#N/A	#N/A	#N/A	#N/A	#N/A	#N/A	#N/A	#N/A	#N/A
1391	A31*B40*DR16	A31	B40	DR16	0.000516216	#N/A	2.46958	#N/A	#N/A	#N/A	#N/A	#N/A	#N/A	#N/A	#N/A	#N/A	#N/A	#N/A	#N/A	#N/A
1088	A3*B14*DR11	A3	B14	DR11	0.000514728	#N/A	2.46246	#N/A	#N/A	#N/A	#N/A	#N/A	#N/A	#N/A	#N/A	#N/A	#N/A	#N/A	#N/A	#N/A
270	A11*B49*DR15	A11	B49	DR15	0.000514243	#N/A	2.46014	#N/A	#N/A	#N/A	#N/A	#N/A	#N/A	#N/A	#N/A	#N/A	#N/A	#N/A	#N/A	#N/A
489	A2*B51*DR9	A2	B51	DR9	0.000512614	#N/A	2.45234	#N/A	#N/A	#N/A	#N/A	#N/A	#N/A	#N/A	#N/A	#N/A	#N/A	#N/A	#N/A	#N/A
1551	A32*B57*DR1	A32	B57	DR1	0.000500311	#N/A	2.39349	#N/A	#N/A	#N/A	#N/A	#N/A	#N/A	#N/A	#N/A	#N/A	#N/A	#N/A	#N/A	#N/A
303	A11*B55*DR7	A11	B55	DR7	0.000499736	#N/A	2.39074	#N/A	#N/A	#N/A	#N/A	#N/A	#N/A	#N/A	#N/A	#N/A	#N/A	#N/A	#N/A	#N/A
161	A1*B7*DR11	A1	B7	DR11	0.000497273	#N/A	2.37895	#N/A	#N/A	#N/A	#N/A	#N/A	#N/A	#N/A	#N/A	#N/A	#N/A	#N/A	#N/A	#N/A
452	A2*B45*DR11	A2	B45	DR11	0.000497089	#N/A	2.37807	#N/A	#N/A	#N/A	#N/A	#N/A	#N/A	#N/A	#N/A	#N/A	#N/A	#N/A	#N/A	#N/A
904	A26*B35*DR1	A26	B35	DR1	0.000493816	#N/A	2.36242	#N/A	#N/A	#N/A	#N/A	#N/A	#N/A	#N/A	#N/A	#N/A	#N/A	#N/A	#N/A	#N/A
1517	A32*B44*DR13	A32	B44	DR13	0.000485383	#N/A	2.32207	#N/A	#N/A	#N/A	#N/A	#N/A	#N/A	#N/A	#N/A	#N/A	#N/A	#N/A	#N/A	#N/A
1680	A66*B51*DR13	A66	B51	DR13	0.00048492	#N/A	2.31986	#N/A	#N/A	#N/A	#N/A	#N/A	#N/A	#N/A	#N/A	#N/A	#N/A	#N/A	#N/A	#N/A
1149	A3*B39*DR11	A3	B39	DR11	0.000481648	#N/A	2.3042	#N/A	#N/A	#N/A	#N/A	#N/A	#N/A	#N/A	#N/A	#N/A	#N/A	#N/A	#N/A	#N/A
1300	A30*B40*DR11	A30	B40	DR11	0.000477674	#N/A	2.28519	#N/A	#N/A	#N/A	#N/A	#N/A	#N/A	#N/A	#N/A	#N/A	#N/A	#N/A	#N/A	#N/A
1411	A31*B51*DR3	A31	B51	DR3	0.000470467	#N/A	2.25071	#N/A	#N/A	#N/A	#N/A	#N/A	#N/A	#N/A	#N/A	#N/A	#N/A	#N/A	#N/A	#N/A
566	A23*B35*DR3	A23	B35	DR3	0.000468938	#N/A	2.2434	#N/A	#N/A	#N/A	#N/A	#N/A	#N/A	#N/A	#N/A	#N/A	#N/A	#N/A	#N/A	#N/A
395	A2*B38*DR1	A2	B38	DR1	0.000467318	#N/A	2.23565	#N/A	#N/A	#N/A	#N/A	#N/A	#N/A	#N/A	#N/A	#N/A	#N/A	#N/A	#N/A	#N/A
315	A11*B7*DR11	A11	B7	DR11	0.000465277	#N/A	2.22588	#N/A	#N/A	#N/A	#N/A	#N/A	#N/A	#N/A	#N/A	#N/A	#N/A	#N/A	#N/A	#N/A
255	A11*B44*DR1	A11	B44	DR1	0.000454175	#N/A	2.17277	#N/A	#N/A	#N/A	#N/A	#N/A	#N/A	#N/A	#N/A	#N/A	#N/A	#N/A	#N/A	#N/A
764	A24*B57*DR14	A24	B57	DR14	0.000453352	#N/A	2.16884	#N/A	#N/A	#N/A	#N/A	#N/A	#N/A	#N/A	#N/A	#N/A	#N/A	#N/A	#N/A	#N/A
1562	A32*B7*DR16	A32	B7	DR16	0.000452454	#N/A	2.16454	#N/A	#N/A	#N/A	#N/A	#N/A	#N/A	#N/A	#N/A	#N/A	#N/A	#N/A	#N/A	#N/A
75	A1*B40*DR13	A1	B40	DR13	0.000447272	#N/A	2.13975	#N/A	#N/A	#N/A	#N/A	#N/A	#N/A	#N/A	#N/A	#N/A	#N/A	#N/A	#N/A	#N/A
734	A24*B51*DR12	A24	B51	DR12	0.00044231	#N/A	2.11601	#N/A	#N/A	#N/A	#N/A	#N/A	#N/A	#N/A	#N/A	#N/A	#N/A	#N/A	#N/A	#N/A
79	A1*B40*DR3	A1	B40	DR3	0.000440287	#N/A	2.10633	#N/A	#N/A	#N/A	#N/A	#N/A	#N/A	#N/A	#N/A	#N/A	#N/A	#N/A	#N/A	#N/A
106	A1*B49*DR4	A1	B49	DR4	0.000440155	#N/A	2.1057	#N/A	#N/A	#N/A	#N/A	#N/A	#N/A	#N/A	#N/A	#N/A	#N/A	#N/A	#N/A	#N/A
469	A2*B49*DR14	A2	B49	DR14	0.00043973	#N/A	2.10367	#N/A	#N/A	#N/A	#N/A	#N/A	#N/A	#N/A	#N/A	#N/A	#N/A	#N/A	#N/A	#N/A
878	A26*B13*DR13	A26	B13	DR13	0.000437761	#N/A	2.09425	#N/A	#N/A	#N/A	#N/A	#N/A	#N/A	#N/A	#N/A	#N/A	#N/A	#N/A	#N/A	#N/A
40	A1*B35*DR16	A1	B35	DR16	0.000434931	#N/A	2.08071	#N/A	#N/A	#N/A	#N/A	#N/A	#N/A	#N/A	#N/A	#N/A	#N/A	#N/A	#N/A	#N/A
320	A11*B7*DR7	A11	B7	DR7	0.000434063	#N/A	2.07656	#N/A	#N/A	#N/A	#N/A	#N/A	#N/A	#N/A	#N/A	#N/A	#N/A	#N/A	#N/A	#N/A
773	A24*B7*DR12	A24	B7	DR12	0.00043226	#N/A	2.06793	#N/A	#N/A	#N/A	#N/A	#N/A	#N/A	#N/A	#N/A	#N/A	#N/A	#N/A	#N/A	#N/A
24	A1*B18*DR14	A1	B18	DR14	0.000428363	#N/A	2.04929	#N/A	#N/A	#N/A	#N/A	#N/A	#N/A	#N/A	#N/A	#N/A	#N/A	#N/A	#N/A	#N/A
1504	A32*B40*DR14	A32	B40	DR14	0.000424956	#N/A	2.03299	#N/A	#N/A	#N/A	#N/A	#N/A	#N/A	#N/A	#N/A	#N/A	#N/A	#N/A	#N/A	#N/A
2	A1*B13*DR14	A1	B13	DR14	0.000422722	#N/A	2.0223	#N/A	#N/A	#N/A	#N/A	#N/A	#N/A	#N/A	#N/A	#N/A	#N/A	#N/A	#N/A	#N/A
913	A26*B37*DR16	A26	B37	DR16	0.000422616	#N/A	2.0218	#N/A	#N/A	#N/A	#N/A	#N/A	#N/A	#N/A	#N/A	#N/A	#N/A	#N/A	#N/A	#N/A
17	A1*B15*DR3	A1	B15	DR3	0.000422125	#N/A	2.01944	#N/A	#N/A	#N/A	#N/A	#N/A	#N/A	#N/A	#N/A	#N/A	#N/A	#N/A	#N/A	#N/A
1255	A3*B8*DR16	A3	B8	DR16	0.000421807	#N/A	2.01792	#N/A	#N/A	#N/A	#N/A	#N/A	#N/A	#N/A	#N/A	#N/A	#N/A	#N/A	#N/A	#N/A
153	A1*B58*DR11	A1	B58	DR11	0.00041806	#N/A	2	#N/A	#N/A	#N/A	#N/A	#N/A	#N/A	#N/A	#N/A	#N/A	#N/A	#N/A	#N/A	#N/A
213	A11*B27*DR8	A11	B27	DR8	0.00041806	#N/A	2	#N/A	#N/A	#N/A	#N/A	#N/A	#N/A	#N/A	#N/A	#N/A	#N/A	#N/A	#N/A	#N/A
265	A11*B47*DR11	A11	B47	DR11	0.00041806	#N/A	2	#N/A	#N/A	#N/A	#N/A	#N/A	#N/A	#N/A	#N/A	#N/A	#N/A	#N/A	#N/A	#N/A
274	A11*B50*DR16	A11	B50	DR16	0.00041806	#N/A	2	#N/A	#N/A	#N/A	#N/A	#N/A	#N/A	#N/A	#N/A	#N/A	#N/A	#N/A	#N/A	#N/A
496	A2*B53*DR11	A2	B53	DR11	0.00041806	#N/A	2	#N/A	#N/A	#N/A	#N/A	#N/A	#N/A	#N/A	#N/A	#N/A	#N/A	#N/A	#N/A	#N/A
556	A23*B18*DR15	A23	B18	DR15	0.00041806	#N/A	2	#N/A	#N/A	#N/A	#N/A	#N/A	#N/A	#N/A	#N/A	#N/A	#N/A	#N/A	#N/A	#N/A
567	A23*B37*DR1	A23	B37	DR1	0.00041806	#N/A	2	#N/A	#N/A	#N/A	#N/A	#N/A	#N/A	#N/A	#N/A	#N/A	#N/A	#N/A	#N/A	#N/A
573	A23*B38*DR14	A23	B38	DR14	0.00041806	#N/A	2	#N/A	#N/A	#N/A	#N/A	#N/A	#N/A	#N/A	#N/A	#N/A	#N/A	#N/A	#N/A	#N/A
607	A23*B50*DR13	A23	B50	DR13	0.00041806	#N/A	2	#N/A	#N/A	#N/A	#N/A	#N/A	#N/A	#N/A	#N/A	#N/A	#N/A	#N/A	#N/A	#N/A
765	A24*B57*DR3	A24	B57	DR3	0.00041806	#N/A	2	#N/A	#N/A	#N/A	#N/A	#N/A	#N/A	#N/A	#N/A	#N/A	#N/A	#N/A	#N/A	#N/A
825	A25*B38*DR11	A25	B38	DR11	0.00041806	#N/A	2	#N/A	#N/A	#N/A	#N/A	#N/A	#N/A	#N/A	#N/A	#N/A	#N/A	#N/A	#N/A	#N/A
935	A26*B39*DR7	A26	B39	DR7	0.00041806	#N/A	2	#N/A	#N/A	#N/A	#N/A	#N/A	#N/A	#N/A	#N/A	#N/A	#N/A	#N/A	#N/A	#N/A
960	A26*B47*DR16	A26	B47	DR16	0.00041806	#N/A	2	#N/A	#N/A	#N/A	#N/A	#N/A	#N/A	#N/A	#N/A	#N/A	#N/A	#N/A	#N/A	#N/A
1018	A29*B35*DR1	A29	B35	DR1	0.00041806	#N/A	2	#N/A	#N/A	#N/A	#N/A	#N/A	#N/A	#N/A	#N/A	#N/A	#N/A	#N/A	#N/A	#N/A
1065	A29*B58*DR8	A29	B58	DR8	0.00041806	#N/A	2	#N/A	#N/A	#N/A	#N/A	#N/A	#N/A	#N/A	#N/A	#N/A	#N/A	#N/A	#N/A	#N/A
1169	A3*B42*DR11	A3	B42	DR11	0.00041806	#N/A	2	#N/A	#N/A	#N/A	#N/A	#N/A	#N/A	#N/A	#N/A	#N/A	#N/A	#N/A	#N/A	#N/A
1182	A3*B47*DR12	A3	B47	DR12	0.00041806	#N/A	2	#N/A	#N/A	#N/A	#N/A	#N/A	#N/A	#N/A	#N/A	#N/A	#N/A	#N/A	#N/A	#N/A
1281	A30*B27*DR10	A30	B27	DR10	0.00041806	#N/A	2	#N/A	#N/A	#N/A	#N/A	#N/A	#N/A	#N/A	#N/A	#N/A	#N/A	#N/A	#N/A	#N/A
1343	A31*B13*DR3	A31	B13	DR3	0.00041806	#N/A	2	#N/A	#N/A	#N/A	#N/A	#N/A	#N/A	#N/A	#N/A	#N/A	#N/A	#N/A	#N/A	#N/A
1447	A32*B14*DR7	A32	B14	DR7	0.00041806	#N/A	2	#N/A	#N/A	#N/A	#N/A	#N/A	#N/A	#N/A	#N/A	#N/A	#N/A	#N/A	#N/A	#N/A
1458	A32*B18*DR3	A32	B18	DR3	0.00041806	#N/A	2	#N/A	#N/A	#N/A	#N/A	#N/A	#N/A	#N/A	#N/A	#N/A	#N/A	#N/A	#N/A	#N/A
1617	A33*B57*DR13	A33	B57	DR13	0.00041806	#N/A	2	#N/A	#N/A	#N/A	#N/A	#N/A	#N/A	#N/A	#N/A	#N/A	#N/A	#N/A	#N/A	#N/A
1735	A68*B39*DR3	A68	B39	DR3	0.00041806	#N/A	2	#N/A	#N/A	#N/A	#N/A	#N/A	#N/A	#N/A	#N/A	#N/A	#N/A	#N/A	#N/A	#N/A
1772	A68*B53*DR3	A68	B53	DR3	0.00041806	#N/A	2	#N/A	#N/A	#N/A	#N/A	#N/A	#N/A	#N/A	#N/A	#N/A	#N/A	#N/A	#N/A	#N/A
1802	A69*B44*DR10	A69	B44	DR10	0.00041806	#N/A	2	#N/A	#N/A	#N/A	#N/A	#N/A	#N/A	#N/A	#N/A	#N/A	#N/A	#N/A	#N/A	#N/A
1522	A32*B49*DR1	A32	B49	DR1	0.00041806	#N/A	2	#N/A	#N/A	#N/A	#N/A	#N/A	#N/A	#N/A	#N/A	#N/A	#N/A	#N/A	#N/A	#N/A
1482	A32*B37*DR1	A32	B37	DR1	0.00041806	#N/A	2	#N/A	#N/A	#N/A	#N/A	#N/A	#N/A	#N/A	#N/A	#N/A	#N/A	#N/A	#N/A	#N/A
716	A24*B47*DR12	A24	B47	DR12	0.000412057	#N/A	1.97128	#N/A	#N/A	#N/A	#N/A	#N/A	#N/A	#N/A	#N/A	#N/A	#N/A	#N/A	#N/A	#N/A
1347	A31*B14*DR10	A31	B14	DR10	0.000410361	#N/A	1.96317	#N/A	#N/A	#N/A	#N/A	#N/A	#N/A	#N/A	#N/A	#N/A	#N/A	#N/A	#N/A	#N/A
1071	A29*B7*DR3	A29	B7	DR3	0.000409065	#N/A	1.95697	#N/A	#N/A	#N/A	#N/A	#N/A	#N/A	#N/A	#N/A	#N/A	#N/A	#N/A	#N/A	#N/A
1525	A32*B49*DR13	A32	B49	DR13	0.000407222	#N/A	1.94815	#N/A	#N/A	#N/A	#N/A	#N/A	#N/A	#N/A	#N/A	#N/A	#N/A	#N/A	#N/A	#N/A
977	A26*B51*DR8	A26	B51	DR8	0.000405381	#N/A	1.93934	#N/A	#N/A	#N/A	#N/A	#N/A	#N/A	#N/A	#N/A	#N/A	#N/A	#N/A	#N/A	#N/A
1696	A68*B14*DR11	A68	B14	DR11	0.000404473	#N/A	1.935	#N/A	#N/A	#N/A	#N/A	#N/A	#N/A	#N/A	#N/A	#N/A	#N/A	#N/A	#N/A	#N/A
412	A2*B39*DR3	A2	B39	DR3	0.00040053	#N/A	1.91614	#N/A	#N/A	#N/A	#N/A	#N/A	#N/A	#N/A	#N/A	#N/A	#N/A	#N/A	#N/A	#N/A
1166	A3*B41*DR3	A3	B41	DR3	0.000398596	#N/A	1.90688	#N/A	#N/A	#N/A	#N/A	#N/A	#N/A	#N/A	#N/A	#N/A	#N/A	#N/A	#N/A	#N/A
1692	A68*B13*DR13	A68	B13	DR13	0.000397774	#N/A	1.90295	#N/A	#N/A	#N/A	#N/A	#N/A	#N/A	#N/A	#N/A	#N/A	#N/A	#N/A	#N/A	#N/A
1221	A3*B55*DR3	A3	B55	DR3	0.000394946	#N/A	1.88942	#N/A	#N/A	#N/A	#N/A	#N/A	#N/A	#N/A	#N/A	#N/A	#N/A	#N/A	#N/A	#N/A
1208	A3*B52*DR11	A3	B52	DR11	0.000390539	#N/A	1.86834	#N/A	#N/A	#N/A	#N/A	#N/A	#N/A	#N/A	#N/A	#N/A	#N/A	#N/A	#N/A	#N/A
1348	A31*B14*DR11	A31	B14	DR11	0.000390026	#N/A	1.86588	#N/A	#N/A	#N/A	#N/A	#N/A	#N/A	#N/A	#N/A	#N/A	#N/A	#N/A	#N/A	#N/A
196	A11*B15*DR7	A11	B15	DR7	0.000386576	#N/A	1.84938	#N/A	#N/A	#N/A	#N/A	#N/A	#N/A	#N/A	#N/A	#N/A	#N/A	#N/A	#N/A	#N/A
57	A1*B38*DR11	A1	B38	DR11	0.000381573	#N/A	1.82545	#N/A	#N/A	#N/A	#N/A	#N/A	#N/A	#N/A	#N/A	#N/A	#N/A	#N/A	#N/A	#N/A
104	A1*B49*DR15	A1	B49	DR15	0.000380798	#N/A	1.82174	#N/A	#N/A	#N/A	#N/A	#N/A	#N/A	#N/A	#N/A	#N/A	#N/A	#N/A	#N/A	#N/A
785	A24*B8*DR7	A24	B8	DR7	0.000376026	#N/A	1.79891	#N/A	#N/A	#N/A	#N/A	#N/A	#N/A	#N/A	#N/A	#N/A	#N/A	#N/A	#N/A	#N/A
993	A26*B7*DR1	A26	B7	DR1	0.000373763	#N/A	1.78808	#N/A	#N/A	#N/A	#N/A	#N/A	#N/A	#N/A	#N/A	#N/A	#N/A	#N/A	#N/A	#N/A
1658	A66*B35*DR14	A66	B35	DR14	0.000368031	#N/A	1.76066	#N/A	#N/A	#N/A	#N/A	#N/A	#N/A	#N/A	#N/A	#N/A	#N/A	#N/A	#N/A	#N/A
478	A2*B51*DR10	A2	B51	DR10	0.000366937	#N/A	1.75542	#N/A	#N/A	#N/A	#N/A	#N/A	#N/A	#N/A	#N/A	#N/A	#N/A	#N/A	#N/A	#N/A
1344	A31*B13*DR4	A31	B13	DR4	0.000363958	#N/A	1.74117	#N/A	#N/A	#N/A	#N/A	#N/A	#N/A	#N/A	#N/A	#N/A	#N/A	#N/A	#N/A	#N/A
292	A11*B52*DR7	A11	B52	DR7	0.000361	#N/A	1.72702	#N/A	#N/A	#N/A	#N/A	#N/A	#N/A	#N/A	#N/A	#N/A	#N/A	#N/A	#N/A	#N/A
906	A26*B35*DR11	A26	B35	DR11	0.000360853	#N/A	1.72632	#N/A	#N/A	#N/A	#N/A	#N/A	#N/A	#N/A	#N/A	#N/A	#N/A	#N/A	#N/A	#N/A
869	A25*B7*DR11	A25	B7	DR11	0.000354986	#N/A	1.69825	#N/A	#N/A	#N/A	#N/A	#N/A	#N/A	#N/A	#N/A	#N/A	#N/A	#N/A	#N/A	#N/A
206	A11*B27*DR11	A11	B27	DR11	0.000353477	#N/A	1.69103	#N/A	#N/A	#N/A	#N/A	#N/A	#N/A	#N/A	#N/A	#N/A	#N/A	#N/A	#N/A	#N/A
74	A1*B40*DR11	A1	B40	DR11	0.00035307	#N/A	1.68909	#N/A	#N/A	#N/A	#N/A	#N/A	#N/A	#N/A	#N/A	#N/A	#N/A	#N/A	#N/A	#N/A
1781	A68*B7*DR13	A68	B7	DR13	0.000352567	#N/A	1.68668	#N/A	#N/A	#N/A	#N/A	#N/A	#N/A	#N/A	#N/A	#N/A	#N/A	#N/A	#N/A	#N/A
1491	A32*B38*DR9	A32	B38	DR9	0.000352236	#N/A	1.6851	#N/A	#N/A	#N/A	#N/A	#N/A	#N/A	#N/A	#N/A	#N/A	#N/A	#N/A	#N/A	#N/A
494	A2*B52*DR3	A2	B52	DR3	0.000351956	#N/A	1.68376	#N/A	#N/A	#N/A	#N/A	#N/A	#N/A	#N/A	#N/A	#N/A	#N/A	#N/A	#N/A	#N/A
1114	A3*B27*DR13	A3	B27	DR13	0.000348904	#N/A	1.66916	#N/A	#N/A	#N/A	#N/A	#N/A	#N/A	#N/A	#N/A	#N/A	#N/A	#N/A	#N/A	#N/A
1465	A32*B27*DR14	A32	B27	DR14	0.000348726	#N/A	1.66831	#N/A	#N/A	#N/A	#N/A	#N/A	#N/A	#N/A	#N/A	#N/A	#N/A	#N/A	#N/A	#N/A
111	A1*B50*DR16	A1	B50	DR16	0.000346577	#N/A	1.65803	#N/A	#N/A	#N/A	#N/A	#N/A	#N/A	#N/A	#N/A	#N/A	#N/A	#N/A	#N/A	#N/A
236	A11*B39*DR11	A11	B39	DR11	0.000345319	#N/A	1.65201	#N/A	#N/A	#N/A	#N/A	#N/A	#N/A	#N/A	#N/A	#N/A	#N/A	#N/A	#N/A	#N/A
891	A26*B15*DR4	A26	B15	DR4	0.000344482	#N/A	1.648	#N/A	#N/A	#N/A	#N/A	#N/A	#N/A	#N/A	#N/A	#N/A	#N/A	#N/A	#N/A	#N/A
732	A24*B51*DR10	A24	B51	DR10	0.00034358	#N/A	1.64369	#N/A	#N/A	#N/A	#N/A	#N/A	#N/A	#N/A	#N/A	#N/A	#N/A	#N/A	#N/A	#N/A
1379	A31*B38*DR11	A31	B38	DR11	0.000342446	#N/A	1.63826	#N/A	#N/A	#N/A	#N/A	#N/A	#N/A	#N/A	#N/A	#N/A	#N/A	#N/A	#N/A	#N/A
1342	A31*B13*DR16	A31	B13	DR16	0.000332729	#N/A	1.59178	#N/A	#N/A	#N/A	#N/A	#N/A	#N/A	#N/A	#N/A	#N/A	#N/A	#N/A	#N/A	#N/A
1433	A31*B7*DR16	A31	B7	DR16	0.000331364	#N/A	1.58524	#N/A	#N/A	#N/A	#N/A	#N/A	#N/A	#N/A	#N/A	#N/A	#N/A	#N/A	#N/A	#N/A
1084	A3*B13*DR4	A3	B13	DR4	0.00032932	#N/A	1.57547	#N/A	#N/A	#N/A	#N/A	#N/A	#N/A	#N/A	#N/A	#N/A	#N/A	#N/A	#N/A	#N/A
244	A11*B40*DR1	A11	B40	DR1	0.000328052	#N/A	1.5694	#N/A	#N/A	#N/A	#N/A	#N/A	#N/A	#N/A	#N/A	#N/A	#N/A	#N/A	#N/A	#N/A
1390	A31*B40*DR13	A31	B40	DR13	0.000324181	#N/A	1.55088	#N/A	#N/A	#N/A	#N/A	#N/A	#N/A	#N/A	#N/A	#N/A	#N/A	#N/A	#N/A	#N/A
811	A25*B27*DR7	A25	B27	DR7	0.000320997	#N/A	1.53565	#N/A	#N/A	#N/A	#N/A	#N/A	#N/A	#N/A	#N/A	#N/A	#N/A	#N/A	#N/A	#N/A
725	A24*B49*DR11	A24	B49	DR11	0.000318994	#N/A	1.52607	#N/A	#N/A	#N/A	#N/A	#N/A	#N/A	#N/A	#N/A	#N/A	#N/A	#N/A	#N/A	#N/A
677	A24*B37*DR4	A24	B37	DR4	0.000316481	#N/A	1.51405	#N/A	#N/A	#N/A	#N/A	#N/A	#N/A	#N/A	#N/A	#N/A	#N/A	#N/A	#N/A	#N/A
1063	A29*B57*DR7	A29	B57	DR7	0.000316079	#N/A	1.51212	#N/A	#N/A	#N/A	#N/A	#N/A	#N/A	#N/A	#N/A	#N/A	#N/A	#N/A	#N/A	#N/A
829	A25*B39*DR1	A25	B39	DR1	0.000315645	#N/A	1.51005	#N/A	#N/A	#N/A	#N/A	#N/A	#N/A	#N/A	#N/A	#N/A	#N/A	#N/A	#N/A	#N/A
982	A26*B55*DR14	A26	B55	DR14	0.000312284	#N/A	1.49397	#N/A	#N/A	#N/A	#N/A	#N/A	#N/A	#N/A	#N/A	#N/A	#N/A	#N/A	#N/A	#N/A
1488	A32*B38*DR13	A32	B38	DR13	0.000309233	#N/A	1.47937	#N/A	#N/A	#N/A	#N/A	#N/A	#N/A	#N/A	#N/A	#N/A	#N/A	#N/A	#N/A	#N/A
1438	A31*B8*DR3	A31	B8	DR3	0.000307016	#N/A	1.46876	#N/A	#N/A	#N/A	#N/A	#N/A	#N/A	#N/A	#N/A	#N/A	#N/A	#N/A	#N/A	#N/A
332	A2*B13*DR16	A2	B13	DR16	0.000305823	#N/A	1.46305	#N/A	#N/A	#N/A	#N/A	#N/A	#N/A	#N/A	#N/A	#N/A	#N/A	#N/A	#N/A	#N/A
1141	A3*B38*DR15	A3	B38	DR15	0.000305306	#N/A	1.46059	#N/A	#N/A	#N/A	#N/A	#N/A	#N/A	#N/A	#N/A	#N/A	#N/A	#N/A	#N/A	#N/A
591	A23*B44*DR3	A23	B44	DR3	0.000305302	#N/A	1.46056	#N/A	#N/A	#N/A	#N/A	#N/A	#N/A	#N/A	#N/A	#N/A	#N/A	#N/A	#N/A	#N/A
537	A2*B8*DR1	A2	B8	DR1	0.000304672	#N/A	1.45755	#N/A	#N/A	#N/A	#N/A	#N/A	#N/A	#N/A	#N/A	#N/A	#N/A	#N/A	#N/A	#N/A
1702	A68*B15*DR11	A68	B15	DR11	0.000304297	#N/A	1.45576	#N/A	#N/A	#N/A	#N/A	#N/A	#N/A	#N/A	#N/A	#N/A	#N/A	#N/A	#N/A	#N/A
1042	A29*B44*DR4	A29	B44	DR4	0.000303377	#N/A	1.45136	#N/A	#N/A	#N/A	#N/A	#N/A	#N/A	#N/A	#N/A	#N/A	#N/A	#N/A	#N/A	#N/A
907	A26*B35*DR13	A26	B35	DR13	0.000301655	#N/A	1.44312	#N/A	#N/A	#N/A	#N/A	#N/A	#N/A	#N/A	#N/A	#N/A	#N/A	#N/A	#N/A	#N/A
1601	A33*B41*DR3	A33	B41	DR3	0.00030165	#N/A	1.4431	#N/A	#N/A	#N/A	#N/A	#N/A	#N/A	#N/A	#N/A	#N/A	#N/A	#N/A	#N/A	#N/A
203	A11*B18*DR7	A11	B18	DR7	0.000301501	#N/A	1.44238	#N/A	#N/A	#N/A	#N/A	#N/A	#N/A	#N/A	#N/A	#N/A	#N/A	#N/A	#N/A	#N/A
1765	A68*B51*DR4	A68	B51	DR4	0.00030141	#N/A	1.44195	#N/A	#N/A	#N/A	#N/A	#N/A	#N/A	#N/A	#N/A	#N/A	#N/A	#N/A	#N/A	#N/A
1399	A31*B44*DR7	A31	B44	DR7	0.000300685	#N/A	1.43848	#N/A	#N/A	#N/A	#N/A	#N/A	#N/A	#N/A	#N/A	#N/A	#N/A	#N/A	#N/A	#N/A
942	A26*B40*DR4	A26	B40	DR4	0.000298305	#N/A	1.42709	#N/A	#N/A	#N/A	#N/A	#N/A	#N/A	#N/A	#N/A	#N/A	#N/A	#N/A	#N/A	#N/A
337	A2*B14*DR11	A2	B14	DR11	0.00029614	#N/A	1.41674	#N/A	#N/A	#N/A	#N/A	#N/A	#N/A	#N/A	#N/A	#N/A	#N/A	#N/A	#N/A	#N/A
139	A1*B55*DR8	A1	B55	DR8	0.000293272	#N/A	1.40301	#N/A	#N/A	#N/A	#N/A	#N/A	#N/A	#N/A	#N/A	#N/A	#N/A	#N/A	#N/A	#N/A
940	A26*B40*DR15	A26	B40	DR15	0.000289136	#N/A	1.38323	#N/A	#N/A	#N/A	#N/A	#N/A	#N/A	#N/A	#N/A	#N/A	#N/A	#N/A	#N/A	#N/A
377	A2*B35*DR10	A2	B35	DR10	0.000289062	#N/A	1.38287	#N/A	#N/A	#N/A	#N/A	#N/A	#N/A	#N/A	#N/A	#N/A	#N/A	#N/A	#N/A	#N/A
1394	A31*B41*DR3	A31	B41	DR3	0.000286953	#N/A	1.37278	#N/A	#N/A	#N/A	#N/A	#N/A	#N/A	#N/A	#N/A	#N/A	#N/A	#N/A	#N/A	#N/A
490	A2*B52*DR1	A2	B52	DR1	0.000283511	#N/A	1.35632	#N/A	#N/A	#N/A	#N/A	#N/A	#N/A	#N/A	#N/A	#N/A	#N/A	#N/A	#N/A	#N/A
318	A11*B7*DR16	A11	B7	DR16	0.000281061	#N/A	1.34459	#N/A	#N/A	#N/A	#N/A	#N/A	#N/A	#N/A	#N/A	#N/A	#N/A	#N/A	#N/A	#N/A
293	A11*B52*DR8	A11	B52	DR8	0.000278785	#N/A	1.33371	#N/A	#N/A	#N/A	#N/A	#N/A	#N/A	#N/A	#N/A	#N/A	#N/A	#N/A	#N/A	#N/A
1555	A32*B57*DR3	A32	B57	DR3	0.000275703	#N/A	1.31896	#N/A	#N/A	#N/A	#N/A	#N/A	#N/A	#N/A	#N/A	#N/A	#N/A	#N/A	#N/A	#N/A
1784	A68*B7*DR4	A68	B7	DR4	0.000274523	#N/A	1.31332	#N/A	#N/A	#N/A	#N/A	#N/A	#N/A	#N/A	#N/A	#N/A	#N/A	#N/A	#N/A	#N/A
510	A2*B56*DR4	A2	B56	DR4	0.00027434	#N/A	1.31244	#N/A	#N/A	#N/A	#N/A	#N/A	#N/A	#N/A	#N/A	#N/A	#N/A	#N/A	#N/A	#N/A
1096	A3*B15*DR15	A3	B15	DR15	0.000273942	#N/A	1.31054	#N/A	#N/A	#N/A	#N/A	#N/A	#N/A	#N/A	#N/A	#N/A	#N/A	#N/A	#N/A	#N/A
1122	A3*B35*DR10	A3	B35	DR10	0.000273141	#N/A	1.3067	#N/A	#N/A	#N/A	#N/A	#N/A	#N/A	#N/A	#N/A	#N/A	#N/A	#N/A	#N/A	#N/A
262	A11*B44*DR7	A11	B44	DR7	0.00027289	#N/A	1.30551	#N/A	#N/A	#N/A	#N/A	#N/A	#N/A	#N/A	#N/A	#N/A	#N/A	#N/A	#N/A	#N/A
1483	A32*B37*DR10	A32	B37	DR10	0.000270225	#N/A	1.29276	#N/A	#N/A	#N/A	#N/A	#N/A	#N/A	#N/A	#N/A	#N/A	#N/A	#N/A	#N/A	#N/A
82	A1*B41*DR10	A1	B41	DR10	0.000270162	#N/A	1.29245	#N/A	#N/A	#N/A	#N/A	#N/A	#N/A	#N/A	#N/A	#N/A	#N/A	#N/A	#N/A	#N/A
1455	A32*B18*DR13	A32	B18	DR13	0.00027003	#N/A	1.29182	#N/A	#N/A	#N/A	#N/A	#N/A	#N/A	#N/A	#N/A	#N/A	#N/A	#N/A	#N/A	#N/A
329	A2*B13*DR13	A2	B13	DR13	0.000267987	#N/A	1.28205	#N/A	#N/A	#N/A	#N/A	#N/A	#N/A	#N/A	#N/A	#N/A	#N/A	#N/A	#N/A	#N/A
238	A11*B39*DR14	A11	B39	DR14	0.000267206	#N/A	1.27831	#N/A	#N/A	#N/A	#N/A	#N/A	#N/A	#N/A	#N/A	#N/A	#N/A	#N/A	#N/A	#N/A
1633	A34*B14*DR1	A34	B14	DR1	0.000263907	#N/A	1.26253	#N/A	#N/A	#N/A	#N/A	#N/A	#N/A	#N/A	#N/A	#N/A	#N/A	#N/A	#N/A	#N/A
183	A11*B13*DR11	A11	B13	DR11	0.000262672	#N/A	1.25662	#N/A	#N/A	#N/A	#N/A	#N/A	#N/A	#N/A	#N/A	#N/A	#N/A	#N/A	#N/A	#N/A
258	A11*B44*DR13	A11	B44	DR13	0.000258694	#N/A	1.23759	#N/A	#N/A	#N/A	#N/A	#N/A	#N/A	#N/A	#N/A	#N/A	#N/A	#N/A	#N/A	#N/A
1681	A66*B51*DR14	A66	B51	DR14	0.00025782	#N/A	1.23341	#N/A	#N/A	#N/A	#N/A	#N/A	#N/A	#N/A	#N/A	#N/A	#N/A	#N/A	#N/A	#N/A
1321	A30*B51*DR3	A30	B51	DR3	0.00025579	#N/A	1.2237	#N/A	#N/A	#N/A	#N/A	#N/A	#N/A	#N/A	#N/A	#N/A	#N/A	#N/A	#N/A	#N/A
690	A24*B39*DR4	A24	B39	DR4	0.000253385	#N/A	1.21219	#N/A	#N/A	#N/A	#N/A	#N/A	#N/A	#N/A	#N/A	#N/A	#N/A	#N/A	#N/A	#N/A
582	A23*B40*DR16	A23	B40	DR16	0.0002526	#N/A	1.20844	#N/A	#N/A	#N/A	#N/A	#N/A	#N/A	#N/A	#N/A	#N/A	#N/A	#N/A	#N/A	#N/A
1682	A66*B51*DR7	A66	B51	DR7	0.000251356	#N/A	1.20249	#N/A	#N/A	#N/A	#N/A	#N/A	#N/A	#N/A	#N/A	#N/A	#N/A	#N/A	#N/A	#N/A
1589	A33*B35*DR16	A33	B35	DR16	0.000250764	#N/A	1.19966	#N/A	#N/A	#N/A	#N/A	#N/A	#N/A	#N/A	#N/A	#N/A	#N/A	#N/A	#N/A	#N/A
146	A1*B57*DR15	A1	B57	DR15	0.000247495	#N/A	1.18402	#N/A	#N/A	#N/A	#N/A	#N/A	#N/A	#N/A	#N/A	#N/A	#N/A	#N/A	#N/A	#N/A
1368	A31*B27*DR7	A31	B27	DR7	0.000246513	#N/A	1.17932	#N/A	#N/A	#N/A	#N/A	#N/A	#N/A	#N/A	#N/A	#N/A	#N/A	#N/A	#N/A	#N/A
200	A11*B18*DR16	A11	B18	DR16	0.000245286	#N/A	1.17345	#N/A	#N/A	#N/A	#N/A	#N/A	#N/A	#N/A	#N/A	#N/A	#N/A	#N/A	#N/A	#N/A
806	A25*B27*DR11	A25	B27	DR11	0.000244909	#N/A	1.17164	#N/A	#N/A	#N/A	#N/A	#N/A	#N/A	#N/A	#N/A	#N/A	#N/A	#N/A	#N/A	#N/A
67	A1*B39*DR14	A1	B39	DR14	0.00024419	#N/A	1.16821	#N/A	#N/A	#N/A	#N/A	#N/A	#N/A	#N/A	#N/A	#N/A	#N/A	#N/A	#N/A	#N/A
822	A25*B37*DR13	A25	B37	DR13	0.000243609	#N/A	1.16543	#N/A	#N/A	#N/A	#N/A	#N/A	#N/A	#N/A	#N/A	#N/A	#N/A	#N/A	#N/A	#N/A
297	A11*B55*DR13	A11	B55	DR13	0.000242687	#N/A	1.16101	#N/A	#N/A	#N/A	#N/A	#N/A	#N/A	#N/A	#N/A	#N/A	#N/A	#N/A	#N/A	#N/A
636	A24*B15*DR14	A24	B15	DR14	0.00024251	#N/A	1.16017	#N/A	#N/A	#N/A	#N/A	#N/A	#N/A	#N/A	#N/A	#N/A	#N/A	#N/A	#N/A	#N/A
1	A1*B13*DR13	A1	B13	DR13	0.000241463	#N/A	1.15516	#N/A	#N/A	#N/A	#N/A	#N/A	#N/A	#N/A	#N/A	#N/A	#N/A	#N/A	#N/A	#N/A
210	A11*B27*DR3	A11	B27	DR3	0.000241124	#N/A	1.15354	#N/A	#N/A	#N/A	#N/A	#N/A	#N/A	#N/A	#N/A	#N/A	#N/A	#N/A	#N/A	#N/A
523	A2*B58*DR4	A2	B58	DR4	0.000239466	#N/A	1.1456	#N/A	#N/A	#N/A	#N/A	#N/A	#N/A	#N/A	#N/A	#N/A	#N/A	#N/A	#N/A	#N/A
1254	A3*B8*DR10	A3	B8	DR10	0.000239423	#N/A	1.1454	#N/A	#N/A	#N/A	#N/A	#N/A	#N/A	#N/A	#N/A	#N/A	#N/A	#N/A	#N/A	#N/A
492	A2*B52*DR14	A2	B52	DR14	0.000238398	#N/A	1.14049	#N/A	#N/A	#N/A	#N/A	#N/A	#N/A	#N/A	#N/A	#N/A	#N/A	#N/A	#N/A	#N/A
1456	A32*B18*DR15	A32	B18	DR15	0.000238017	#N/A	1.13867	#N/A	#N/A	#N/A	#N/A	#N/A	#N/A	#N/A	#N/A	#N/A	#N/A	#N/A	#N/A	#N/A
1619	A33*B57*DR3	A33	B57	DR3	0.000235357	#N/A	1.12595	#N/A	#N/A	#N/A	#N/A	#N/A	#N/A	#N/A	#N/A	#N/A	#N/A	#N/A	#N/A	#N/A
983	A26*B55*DR15	A26	B55	DR15	0.0002349	#N/A	1.12376	#N/A	#N/A	#N/A	#N/A	#N/A	#N/A	#N/A	#N/A	#N/A	#N/A	#N/A	#N/A	#N/A
232	A11*B38*DR4	A11	B38	DR4	0.000234772	#N/A	1.12315	#N/A	#N/A	#N/A	#N/A	#N/A	#N/A	#N/A	#N/A	#N/A	#N/A	#N/A	#N/A	#N/A
792	A25*B15*DR3	A25	B15	DR3	0.000234473	#N/A	1.12172	#N/A	#N/A	#N/A	#N/A	#N/A	#N/A	#N/A	#N/A	#N/A	#N/A	#N/A	#N/A	#N/A
78	A1*B40*DR16	A1	B40	DR16	0.000233472	#N/A	1.11693	#N/A	#N/A	#N/A	#N/A	#N/A	#N/A	#N/A	#N/A	#N/A	#N/A	#N/A	#N/A	#N/A
1006	A29*B13*DR7	A29	B13	DR7	0.000231576	#N/A	1.10786	#N/A	#N/A	#N/A	#N/A	#N/A	#N/A	#N/A	#N/A	#N/A	#N/A	#N/A	#N/A	#N/A
1360	A31*B18*DR13	A31	B18	DR13	0.000229495	#N/A	1.09791	#N/A	#N/A	#N/A	#N/A	#N/A	#N/A	#N/A	#N/A	#N/A	#N/A	#N/A	#N/A	#N/A
1758	A68*B49*DR11	A68	B49	DR11	0.000229316	#N/A	1.09705	#N/A	#N/A	#N/A	#N/A	#N/A	#N/A	#N/A	#N/A	#N/A	#N/A	#N/A	#N/A	#N/A
1068	A29*B7*DR12	A29	B7	DR12	0.000227979	#N/A	1.09065	#N/A	#N/A	#N/A	#N/A	#N/A	#N/A	#N/A	#N/A	#N/A	#N/A	#N/A	#N/A	#N/A
507	A2*B56*DR12	A2	B56	DR12	0.000227939	#N/A	1.09046	#N/A	#N/A	#N/A	#N/A	#N/A	#N/A	#N/A	#N/A	#N/A	#N/A	#N/A	#N/A	#N/A
1258	A3*B8*DR7	A3	B8	DR7	0.00022784	#N/A	1.08999	#N/A	#N/A	#N/A	#N/A	#N/A	#N/A	#N/A	#N/A	#N/A	#N/A	#N/A	#N/A	#N/A
1807	A69*B51*DR14	A69	B51	DR14	0.00022777	#N/A	1.08965	#N/A	#N/A	#N/A	#N/A	#N/A	#N/A	#N/A	#N/A	#N/A	#N/A	#N/A	#N/A	#N/A
557	A23*B18*DR3	A23	B18	DR3	0.000227362	#N/A	1.0877	#N/A	#N/A	#N/A	#N/A	#N/A	#N/A	#N/A	#N/A	#N/A	#N/A	#N/A	#N/A	#N/A
366	A2*B27*DR10	A2	B27	DR10	0.00022714	#N/A	1.08664	#N/A	#N/A	#N/A	#N/A	#N/A	#N/A	#N/A	#N/A	#N/A	#N/A	#N/A	#N/A	#N/A
739	A24*B51*DR3	A24	B51	DR3	0.000225835	#N/A	1.0804	#N/A	#N/A	#N/A	#N/A	#N/A	#N/A	#N/A	#N/A	#N/A	#N/A	#N/A	#N/A	#N/A
431	A2*B41*DR16	A2	B41	DR16	0.000225727	#N/A	1.07988	#N/A	#N/A	#N/A	#N/A	#N/A	#N/A	#N/A	#N/A	#N/A	#N/A	#N/A	#N/A	#N/A
1597	A33*B40*DR3	A33	B40	DR3	0.000224046	#N/A	1.07183	#N/A	#N/A	#N/A	#N/A	#N/A	#N/A	#N/A	#N/A	#N/A	#N/A	#N/A	#N/A	#N/A
1016	A29*B27*DR11	A29	B27	DR11	0.000223278	#N/A	1.06816	#N/A	#N/A	#N/A	#N/A	#N/A	#N/A	#N/A	#N/A	#N/A	#N/A	#N/A	#N/A	#N/A
659	A24*B27*DR3	A24	B27	DR3	0.000222498	#N/A	1.06443	#N/A	#N/A	#N/A	#N/A	#N/A	#N/A	#N/A	#N/A	#N/A	#N/A	#N/A	#N/A	#N/A
3	A1*B13*DR3	A1	B13	DR3	0.00022211	#N/A	1.06258	#N/A	#N/A	#N/A	#N/A	#N/A	#N/A	#N/A	#N/A	#N/A	#N/A	#N/A	#N/A	#N/A
1307	A30*B44*DR1	A30	B44	DR1	0.000221796	#N/A	1.06107	#N/A	#N/A	#N/A	#N/A	#N/A	#N/A	#N/A	#N/A	#N/A	#N/A	#N/A	#N/A	#N/A
606	A23*B50*DR11	A23	B50	DR11	0.000220772	#N/A	1.05617	#N/A	#N/A	#N/A	#N/A	#N/A	#N/A	#N/A	#N/A	#N/A	#N/A	#N/A	#N/A	#N/A
399	A2*B38*DR14	A2	B38	DR14	0.00021887	#N/A	1.04707	#N/A	#N/A	#N/A	#N/A	#N/A	#N/A	#N/A	#N/A	#N/A	#N/A	#N/A	#N/A	#N/A
1097	A3*B15*DR16	A3	B15	DR16	0.000217722	#N/A	1.04158	#N/A	#N/A	#N/A	#N/A	#N/A	#N/A	#N/A	#N/A	#N/A	#N/A	#N/A	#N/A	#N/A
712	A24*B44*DR4	A24	B44	DR4	0.000217083	#N/A	1.03853	#N/A	#N/A	#N/A	#N/A	#N/A	#N/A	#N/A	#N/A	#N/A	#N/A	#N/A	#N/A	#N/A
34	A1*B35*DR10	A1	B35	DR10	0.000215324	#N/A	1.03011	#N/A	#N/A	#N/A	#N/A	#N/A	#N/A	#N/A	#N/A	#N/A	#N/A	#N/A	#N/A	#N/A
187	A11*B14*DR15	A11	B14	DR15	0.000214767	#N/A	1.02745	#N/A	#N/A	#N/A	#N/A	#N/A	#N/A	#N/A	#N/A	#N/A	#N/A	#N/A	#N/A	#N/A
182	A1*B8*DR9	A1	B8	DR9	0.000214705	#N/A	1.02715	#N/A	#N/A	#N/A	#N/A	#N/A	#N/A	#N/A	#N/A	#N/A	#N/A	#N/A	#N/A	#N/A
388	A2*B37*DR1	A2	B37	DR1	0.000214491	#N/A	1.02612	#N/A	#N/A	#N/A	#N/A	#N/A	#N/A	#N/A	#N/A	#N/A	#N/A	#N/A	#N/A	#N/A
788	A25*B14*DR4	A25	B14	DR4	0.000213413	#N/A	1.02097	#N/A	#N/A	#N/A	#N/A	#N/A	#N/A	#N/A	#N/A	#N/A	#N/A	#N/A	#N/A	#N/A
266	A11*B47*DR14	A11	B47	DR14	0.000213386	#N/A	1.02084	#N/A	#N/A	#N/A	#N/A	#N/A	#N/A	#N/A	#N/A	#N/A	#N/A	#N/A	#N/A	#N/A
548	A23*B13*DR7	A23	B13	DR7	0.000213073	#N/A	1.01934	#N/A	#N/A	#N/A	#N/A	#N/A	#N/A	#N/A	#N/A	#N/A	#N/A	#N/A	#N/A	#N/A
581	A23*B40*DR11	A23	B40	DR11	0.000211658	#N/A	1.01257	#N/A	#N/A	#N/A	#N/A	#N/A	#N/A	#N/A	#N/A	#N/A	#N/A	#N/A	#N/A	#N/A
1336	A30*B8*DR14	A30	B8	DR14	0.000211657	#N/A	1.01257	#N/A	#N/A	#N/A	#N/A	#N/A	#N/A	#N/A	#N/A	#N/A	#N/A	#N/A	#N/A	#N/A
1806	A69*B51*DR11	A69	B51	DR11	0.000210957	#N/A	1.00922	#N/A	#N/A	#N/A	#N/A	#N/A	#N/A	#N/A	#N/A	#N/A	#N/A	#N/A	#N/A	#N/A
985	A26*B55*DR4	A26	B55	DR4	0.000210809	#N/A	1.00851	#N/A	#N/A	#N/A	#N/A	#N/A	#N/A	#N/A	#N/A	#N/A	#N/A	#N/A	#N/A	#N/A
702	A24*B41*DR12	A24	B41	DR12	0.000210609	#N/A	1.00755	#N/A	#N/A	#N/A	#N/A	#N/A	#N/A	#N/A	#N/A	#N/A	#N/A	#N/A	#N/A	#N/A
625	A24*B13*DR14	A24	B13	DR14	0.000210118	#N/A	1.00521	#N/A	#N/A	#N/A	#N/A	#N/A	#N/A	#N/A	#N/A	#N/A	#N/A	#N/A	#N/A	#N/A
512	A2*B56*DR8	A2	B56	DR8	0.000210003	#N/A	1.00465	#N/A	#N/A	#N/A	#N/A	#N/A	#N/A	#N/A	#N/A	#N/A	#N/A	#N/A	#N/A	#N/A
1322	A30*B51*DR4	A30	B51	DR4	0.000209945	#N/A	1.00438	#N/A	#N/A	#N/A	#N/A	#N/A	#N/A	#N/A	#N/A	#N/A	#N/A	#N/A	#N/A	#N/A
873	A25*B8*DR13	A25	B8	DR13	0.000209782	#N/A	1.0036	#N/A	#N/A	#N/A	#N/A	#N/A	#N/A	#N/A	#N/A	#N/A	#N/A	#N/A	#N/A	#N/A
1234	A3*B58*DR1	A3	B58	DR1	0.000209602	#N/A	1.00274	#N/A	#N/A	#N/A	#N/A	#N/A	#N/A	#N/A	#N/A	#N/A	#N/A	#N/A	#N/A	#N/A
1315	A30*B50*DR3	A30	B50	DR3	0.000209536	#N/A	1.00242	#N/A	#N/A	#N/A	#N/A	#N/A	#N/A	#N/A	#N/A	#N/A	#N/A	#N/A	#N/A	#N/A
1576	A33*B14*DR16	A33	B14	DR16	0.000209453	#N/A	1.00202	#N/A	#N/A	#N/A	#N/A	#N/A	#N/A	#N/A	#N/A	#N/A	#N/A	#N/A	#N/A	#N/A
1786	A68*B8*DR11	A68	B8	DR11	0.000209403	#N/A	1.00178	#N/A	#N/A	#N/A	#N/A	#N/A	#N/A	#N/A	#N/A	#N/A	#N/A	#N/A	#N/A	#N/A
789	A25*B15*DR1	A25	B15	DR1	0.000209062	#N/A	1.00015	#N/A	#N/A	#N/A	#N/A	#N/A	#N/A	#N/A	#N/A	#N/A	#N/A	#N/A	#N/A	#N/A
316	A11*B7*DR13	A11	B7	DR13	0.00020903	#N/A	1	#N/A	#N/A	#N/A	#N/A	#N/A	#N/A	#N/A	#N/A	#N/A	#N/A	#N/A	#N/A	#N/A
926	A26*B38*DR9	A26	B38	DR9	0.00020903	#N/A	1	#N/A	#N/A	#N/A	#N/A	#N/A	#N/A	#N/A	#N/A	#N/A	#N/A	#N/A	#N/A	#N/A
56	A1*B38*DR10	A1	B38	DR10	0.00020903	#N/A	1	#N/A	#N/A	#N/A	#N/A	#N/A	#N/A	#N/A	#N/A	#N/A	#N/A	#N/A	#N/A	#N/A
71	A1*B39*DR9	A1	B39	DR9	0.00020903	#N/A	1	#N/A	#N/A	#N/A	#N/A	#N/A	#N/A	#N/A	#N/A	#N/A	#N/A	#N/A	#N/A	#N/A
73	A1*B40*DR10	A1	B40	DR10	0.00020903	#N/A	1	#N/A	#N/A	#N/A	#N/A	#N/A	#N/A	#N/A	#N/A	#N/A	#N/A	#N/A	#N/A	#N/A
86	A1*B41*DR9	A1	B41	DR9	0.00020903	#N/A	1	#N/A	#N/A	#N/A	#N/A	#N/A	#N/A	#N/A	#N/A	#N/A	#N/A	#N/A	#N/A	#N/A
97	A1*B45*DR4	A1	B45	DR4	0.00020903	#N/A	1	#N/A	#N/A	#N/A	#N/A	#N/A	#N/A	#N/A	#N/A	#N/A	#N/A	#N/A	#N/A	#N/A
152	A1*B57*DR9	A1	B57	DR9	0.00020903	#N/A	1	#N/A	#N/A	#N/A	#N/A	#N/A	#N/A	#N/A	#N/A	#N/A	#N/A	#N/A	#N/A	#N/A
168	A1*B73*DR3	A1	B73	DR3	0.00020903	#N/A	1	#N/A	#N/A	#N/A	#N/A	#N/A	#N/A	#N/A	#N/A	#N/A	#N/A	#N/A	#N/A	#N/A
169	A1*B78*DR4	A1	B78	DR4	0.00020903	#N/A	1	#N/A	#N/A	#N/A	#N/A	#N/A	#N/A	#N/A	#N/A	#N/A	#N/A	#N/A	#N/A	#N/A
184	A11*B13*DR4	A11	B13	DR4	0.00020903	#N/A	1	#N/A	#N/A	#N/A	#N/A	#N/A	#N/A	#N/A	#N/A	#N/A	#N/A	#N/A	#N/A	#N/A
189	A11*B14*DR4	A11	B14	DR4	0.00020903	#N/A	1	#N/A	#N/A	#N/A	#N/A	#N/A	#N/A	#N/A	#N/A	#N/A	#N/A	#N/A	#N/A	#N/A
228	A11*B37*DR4	A11	B37	DR4	0.00020903	#N/A	1	#N/A	#N/A	#N/A	#N/A	#N/A	#N/A	#N/A	#N/A	#N/A	#N/A	#N/A	#N/A	#N/A
230	A11*B38*DR16	A11	B38	DR16	0.00020903	#N/A	1	#N/A	#N/A	#N/A	#N/A	#N/A	#N/A	#N/A	#N/A	#N/A	#N/A	#N/A	#N/A	#N/A
241	A11*B39*DR3	A11	B39	DR3	0.00020903	#N/A	1	#N/A	#N/A	#N/A	#N/A	#N/A	#N/A	#N/A	#N/A	#N/A	#N/A	#N/A	#N/A	#N/A
264	A11*B45*DR1	A11	B45	DR1	0.00020903	#N/A	1	#N/A	#N/A	#N/A	#N/A	#N/A	#N/A	#N/A	#N/A	#N/A	#N/A	#N/A	#N/A	#N/A
273	A11*B50*DR1	A11	B50	DR1	0.00020903	#N/A	1	#N/A	#N/A	#N/A	#N/A	#N/A	#N/A	#N/A	#N/A	#N/A	#N/A	#N/A	#N/A	#N/A
437	A2*B42*DR13	A2	B42	DR13	0.00020903	#N/A	1	#N/A	#N/A	#N/A	#N/A	#N/A	#N/A	#N/A	#N/A	#N/A	#N/A	#N/A	#N/A	#N/A
438	A2*B42*DR16	A2	B42	DR16	0.00020903	#N/A	1	#N/A	#N/A	#N/A	#N/A	#N/A	#N/A	#N/A	#N/A	#N/A	#N/A	#N/A	#N/A	#N/A
458	A2*B46*DR15	A2	B46	DR15	0.00020903	#N/A	1	#N/A	#N/A	#N/A	#N/A	#N/A	#N/A	#N/A	#N/A	#N/A	#N/A	#N/A	#N/A	#N/A
504	A2*B55*DR9	A2	B55	DR9	0.00020903	#N/A	1	#N/A	#N/A	#N/A	#N/A	#N/A	#N/A	#N/A	#N/A	#N/A	#N/A	#N/A	#N/A	#N/A
520	A2*B58*DR12	A2	B58	DR12	0.00020903	#N/A	1	#N/A	#N/A	#N/A	#N/A	#N/A	#N/A	#N/A	#N/A	#N/A	#N/A	#N/A	#N/A	#N/A
552	A23*B15*DR16	A23	B15	DR16	0.00020903	#N/A	1	#N/A	#N/A	#N/A	#N/A	#N/A	#N/A	#N/A	#N/A	#N/A	#N/A	#N/A	#N/A	#N/A
561	A23*B27*DR4	A23	B27	DR4	0.00020903	#N/A	1	#N/A	#N/A	#N/A	#N/A	#N/A	#N/A	#N/A	#N/A	#N/A	#N/A	#N/A	#N/A	#N/A
565	A23*B35*DR16	A23	B35	DR16	0.00020903	#N/A	1	#N/A	#N/A	#N/A	#N/A	#N/A	#N/A	#N/A	#N/A	#N/A	#N/A	#N/A	#N/A	#N/A
575	A23*B38*DR3	A23	B38	DR3	0.00020903	#N/A	1	#N/A	#N/A	#N/A	#N/A	#N/A	#N/A	#N/A	#N/A	#N/A	#N/A	#N/A	#N/A	#N/A
577	A23*B39*DR11	A23	B39	DR11	0.00020903	#N/A	1	#N/A	#N/A	#N/A	#N/A	#N/A	#N/A	#N/A	#N/A	#N/A	#N/A	#N/A	#N/A	#N/A
701	A24*B40*DR9	A24	B40	DR9	0.00020903	#N/A	1	#N/A	#N/A	#N/A	#N/A	#N/A	#N/A	#N/A	#N/A	#N/A	#N/A	#N/A	#N/A	#N/A
717	A24*B47*DR13	A24	B47	DR13	0.00020903	#N/A	1	#N/A	#N/A	#N/A	#N/A	#N/A	#N/A	#N/A	#N/A	#N/A	#N/A	#N/A	#N/A	#N/A
721	A24*B48*DR11	A24	B48	DR11	0.00020903	#N/A	1	#N/A	#N/A	#N/A	#N/A	#N/A	#N/A	#N/A	#N/A	#N/A	#N/A	#N/A	#N/A	#N/A
722	A24*B48*DR4	A24	B48	DR4	0.00020903	#N/A	1	#N/A	#N/A	#N/A	#N/A	#N/A	#N/A	#N/A	#N/A	#N/A	#N/A	#N/A	#N/A	#N/A
723	A24*B48*DR8	A24	B48	DR8	0.00020903	#N/A	1	#N/A	#N/A	#N/A	#N/A	#N/A	#N/A	#N/A	#N/A	#N/A	#N/A	#N/A	#N/A	#N/A
726	A24*B49*DR14	A24	B49	DR14	0.00020903	#N/A	1	#N/A	#N/A	#N/A	#N/A	#N/A	#N/A	#N/A	#N/A	#N/A	#N/A	#N/A	#N/A	#N/A
730	A24*B50*DR4	A24	B50	DR4	0.00020903	#N/A	1	#N/A	#N/A	#N/A	#N/A	#N/A	#N/A	#N/A	#N/A	#N/A	#N/A	#N/A	#N/A	#N/A
757	A24*B56*DR12	A24	B56	DR12	0.00020903	#N/A	1	#N/A	#N/A	#N/A	#N/A	#N/A	#N/A	#N/A	#N/A	#N/A	#N/A	#N/A	#N/A	#N/A
762	A24*B56*DR9	A24	B56	DR9	0.00020903	#N/A	1	#N/A	#N/A	#N/A	#N/A	#N/A	#N/A	#N/A	#N/A	#N/A	#N/A	#N/A	#N/A	#N/A
791	A25*B15*DR15	A25	B15	DR15	0.00020903	#N/A	1	#N/A	#N/A	#N/A	#N/A	#N/A	#N/A	#N/A	#N/A	#N/A	#N/A	#N/A	#N/A	#N/A
812	A25*B27*DR9	A25	B27	DR9	0.00020903	#N/A	1	#N/A	#N/A	#N/A	#N/A	#N/A	#N/A	#N/A	#N/A	#N/A	#N/A	#N/A	#N/A	#N/A
819	A25*B35*DR8	A25	B35	DR8	0.00020903	#N/A	1	#N/A	#N/A	#N/A	#N/A	#N/A	#N/A	#N/A	#N/A	#N/A	#N/A	#N/A	#N/A	#N/A
823	A25*B37*DR14	A25	B37	DR14	0.00020903	#N/A	1	#N/A	#N/A	#N/A	#N/A	#N/A	#N/A	#N/A	#N/A	#N/A	#N/A	#N/A	#N/A	#N/A
849	A25*B50*DR12	A25	B50	DR12	0.00020903	#N/A	1	#N/A	#N/A	#N/A	#N/A	#N/A	#N/A	#N/A	#N/A	#N/A	#N/A	#N/A	#N/A	#N/A
859	A25*B55*DR3	A25	B55	DR3	0.00020903	#N/A	1	#N/A	#N/A	#N/A	#N/A	#N/A	#N/A	#N/A	#N/A	#N/A	#N/A	#N/A	#N/A	#N/A
861	A25*B56*DR11	A25	B56	DR11	0.00020903	#N/A	1	#N/A	#N/A	#N/A	#N/A	#N/A	#N/A	#N/A	#N/A	#N/A	#N/A	#N/A	#N/A	#N/A
864	A25*B57*DR15	A25	B57	DR15	0.00020903	#N/A	1	#N/A	#N/A	#N/A	#N/A	#N/A	#N/A	#N/A	#N/A	#N/A	#N/A	#N/A	#N/A	#N/A
866	A25*B57*DR8	A25	B57	DR8	0.00020903	#N/A	1	#N/A	#N/A	#N/A	#N/A	#N/A	#N/A	#N/A	#N/A	#N/A	#N/A	#N/A	#N/A	#N/A
867	A25*B58*DR13	A25	B58	DR13	0.00020903	#N/A	1	#N/A	#N/A	#N/A	#N/A	#N/A	#N/A	#N/A	#N/A	#N/A	#N/A	#N/A	#N/A	#N/A
888	A26*B15*DR12	A26	B15	DR12	0.00020903	#N/A	1	#N/A	#N/A	#N/A	#N/A	#N/A	#N/A	#N/A	#N/A	#N/A	#N/A	#N/A	#N/A	#N/A
917	A26*B38*DR12	A26	B38	DR12	0.00020903	#N/A	1	#N/A	#N/A	#N/A	#N/A	#N/A	#N/A	#N/A	#N/A	#N/A	#N/A	#N/A	#N/A	#N/A
925	A26*B38*DR8	A26	B38	DR8	0.00020903	#N/A	1	#N/A	#N/A	#N/A	#N/A	#N/A	#N/A	#N/A	#N/A	#N/A	#N/A	#N/A	#N/A	#N/A
928	A26*B39*DR10	A26	B39	DR10	0.00020903	#N/A	1	#N/A	#N/A	#N/A	#N/A	#N/A	#N/A	#N/A	#N/A	#N/A	#N/A	#N/A	#N/A	#N/A
933	A26*B39*DR3	A26	B39	DR3	0.00020903	#N/A	1	#N/A	#N/A	#N/A	#N/A	#N/A	#N/A	#N/A	#N/A	#N/A	#N/A	#N/A	#N/A	#N/A
936	A26*B39*DR8	A26	B39	DR8	0.00020903	#N/A	1	#N/A	#N/A	#N/A	#N/A	#N/A	#N/A	#N/A	#N/A	#N/A	#N/A	#N/A	#N/A	#N/A
938	A26*B40*DR12	A26	B40	DR12	0.00020903	#N/A	1	#N/A	#N/A	#N/A	#N/A	#N/A	#N/A	#N/A	#N/A	#N/A	#N/A	#N/A	#N/A	#N/A
946	A26*B41*DR7	A26	B41	DR7	0.00020903	#N/A	1	#N/A	#N/A	#N/A	#N/A	#N/A	#N/A	#N/A	#N/A	#N/A	#N/A	#N/A	#N/A	#N/A
961	A26*B47*DR7	A26	B47	DR7	0.00020903	#N/A	1	#N/A	#N/A	#N/A	#N/A	#N/A	#N/A	#N/A	#N/A	#N/A	#N/A	#N/A	#N/A	#N/A
987	A26*B56*DR13	A26	B56	DR13	0.00020903	#N/A	1	#N/A	#N/A	#N/A	#N/A	#N/A	#N/A	#N/A	#N/A	#N/A	#N/A	#N/A	#N/A	#N/A
999	A26*B73*DR13	A26	B73	DR13	0.00020903	#N/A	1	#N/A	#N/A	#N/A	#N/A	#N/A	#N/A	#N/A	#N/A	#N/A	#N/A	#N/A	#N/A	#N/A
1000	A26*B8*DR14	A26	B8	DR14	0.00020903	#N/A	1	#N/A	#N/A	#N/A	#N/A	#N/A	#N/A	#N/A	#N/A	#N/A	#N/A	#N/A	#N/A	#N/A
1005	A29*B13*DR4	A29	B13	DR4	0.00020903	#N/A	1	#N/A	#N/A	#N/A	#N/A	#N/A	#N/A	#N/A	#N/A	#N/A	#N/A	#N/A	#N/A	#N/A
1007	A29*B14*DR1	A29	B14	DR1	0.00020903	#N/A	1	#N/A	#N/A	#N/A	#N/A	#N/A	#N/A	#N/A	#N/A	#N/A	#N/A	#N/A	#N/A	#N/A
1011	A29*B15*DR16	A29	B15	DR16	0.00020903	#N/A	1	#N/A	#N/A	#N/A	#N/A	#N/A	#N/A	#N/A	#N/A	#N/A	#N/A	#N/A	#N/A	#N/A
1030	A29*B40*DR11	A29	B40	DR11	0.00020903	#N/A	1	#N/A	#N/A	#N/A	#N/A	#N/A	#N/A	#N/A	#N/A	#N/A	#N/A	#N/A	#N/A	#N/A
1032	A29*B40*DR15	A29	B40	DR15	0.00020903	#N/A	1	#N/A	#N/A	#N/A	#N/A	#N/A	#N/A	#N/A	#N/A	#N/A	#N/A	#N/A	#N/A	#N/A
1046	A29*B45*DR8	A29	B45	DR8	0.00020903	#N/A	1	#N/A	#N/A	#N/A	#N/A	#N/A	#N/A	#N/A	#N/A	#N/A	#N/A	#N/A	#N/A	#N/A
1049	A29*B50*DR4	A29	B50	DR4	0.00020903	#N/A	1	#N/A	#N/A	#N/A	#N/A	#N/A	#N/A	#N/A	#N/A	#N/A	#N/A	#N/A	#N/A	#N/A
1058	A29*B55*DR3	A29	B55	DR3	0.00020903	#N/A	1	#N/A	#N/A	#N/A	#N/A	#N/A	#N/A	#N/A	#N/A	#N/A	#N/A	#N/A	#N/A	#N/A
1074	A29*B70*DR14	A29	B70	DR14	0.00020903	#N/A	1	#N/A	#N/A	#N/A	#N/A	#N/A	#N/A	#N/A	#N/A	#N/A	#N/A	#N/A	#N/A	#N/A
1080	A29*B8*DR7	A29	B8	DR7	0.00020903	#N/A	1	#N/A	#N/A	#N/A	#N/A	#N/A	#N/A	#N/A	#N/A	#N/A	#N/A	#N/A	#N/A	#N/A
1158	A3*B40*DR12	A3	B40	DR12	0.00020903	#N/A	1	#N/A	#N/A	#N/A	#N/A	#N/A	#N/A	#N/A	#N/A	#N/A	#N/A	#N/A	#N/A	#N/A
1185	A3*B47*DR4	A3	B47	DR4	0.00020903	#N/A	1	#N/A	#N/A	#N/A	#N/A	#N/A	#N/A	#N/A	#N/A	#N/A	#N/A	#N/A	#N/A	#N/A
1212	A3*B52*DR7	A3	B52	DR7	0.00020903	#N/A	1	#N/A	#N/A	#N/A	#N/A	#N/A	#N/A	#N/A	#N/A	#N/A	#N/A	#N/A	#N/A	#N/A
1224	A3*B55*DR8	A3	B55	DR8	0.00020903	#N/A	1	#N/A	#N/A	#N/A	#N/A	#N/A	#N/A	#N/A	#N/A	#N/A	#N/A	#N/A	#N/A	#N/A
1242	A3*B58*DR9	A3	B58	DR9	0.00020903	#N/A	1	#N/A	#N/A	#N/A	#N/A	#N/A	#N/A	#N/A	#N/A	#N/A	#N/A	#N/A	#N/A	#N/A
1310	A30*B45*DR12	A30	B45	DR12	0.00020903	#N/A	1	#N/A	#N/A	#N/A	#N/A	#N/A	#N/A	#N/A	#N/A	#N/A	#N/A	#N/A	#N/A	#N/A
1311	A30*B45*DR3	A30	B45	DR3	0.00020903	#N/A	1	#N/A	#N/A	#N/A	#N/A	#N/A	#N/A	#N/A	#N/A	#N/A	#N/A	#N/A	#N/A	#N/A
1313	A30*B49*DR16	A30	B49	DR16	0.00020903	#N/A	1	#N/A	#N/A	#N/A	#N/A	#N/A	#N/A	#N/A	#N/A	#N/A	#N/A	#N/A	#N/A	#N/A
1314	A30*B50*DR14	A30	B50	DR14	0.00020903	#N/A	1	#N/A	#N/A	#N/A	#N/A	#N/A	#N/A	#N/A	#N/A	#N/A	#N/A	#N/A	#N/A	#N/A
1323	A30*B53*DR3	A30	B53	DR3	0.00020903	#N/A	1	#N/A	#N/A	#N/A	#N/A	#N/A	#N/A	#N/A	#N/A	#N/A	#N/A	#N/A	#N/A	#N/A
1326	A30*B57*DR15	A30	B57	DR15	0.00020903	#N/A	1	#N/A	#N/A	#N/A	#N/A	#N/A	#N/A	#N/A	#N/A	#N/A	#N/A	#N/A	#N/A	#N/A
1328	A30*B57*DR4	A30	B57	DR4	0.00020903	#N/A	1	#N/A	#N/A	#N/A	#N/A	#N/A	#N/A	#N/A	#N/A	#N/A	#N/A	#N/A	#N/A	#N/A
1333	A30*B7*DR8	A30	B7	DR8	0.00020903	#N/A	1	#N/A	#N/A	#N/A	#N/A	#N/A	#N/A	#N/A	#N/A	#N/A	#N/A	#N/A	#N/A	#N/A
1353	A31*B15*DR14	A31	B15	DR14	0.00020903	#N/A	1	#N/A	#N/A	#N/A	#N/A	#N/A	#N/A	#N/A	#N/A	#N/A	#N/A	#N/A	#N/A	#N/A
1377	A31*B37*DR11	A31	B37	DR11	0.00020903	#N/A	1	#N/A	#N/A	#N/A	#N/A	#N/A	#N/A	#N/A	#N/A	#N/A	#N/A	#N/A	#N/A	#N/A
1398	A31*B44*DR15	A31	B44	DR15	0.00020903	#N/A	1	#N/A	#N/A	#N/A	#N/A	#N/A	#N/A	#N/A	#N/A	#N/A	#N/A	#N/A	#N/A	#N/A
1400	A31*B47*DR14	A31	B47	DR14	0.00020903	#N/A	1	#N/A	#N/A	#N/A	#N/A	#N/A	#N/A	#N/A	#N/A	#N/A	#N/A	#N/A	#N/A	#N/A
1404	A31*B50*DR11	A31	B50	DR11	0.00020903	#N/A	1	#N/A	#N/A	#N/A	#N/A	#N/A	#N/A	#N/A	#N/A	#N/A	#N/A	#N/A	#N/A	#N/A
1424	A31*B56*DR13	A31	B56	DR13	0.00020903	#N/A	1	#N/A	#N/A	#N/A	#N/A	#N/A	#N/A	#N/A	#N/A	#N/A	#N/A	#N/A	#N/A	#N/A
1430	A31*B7*DR1	A31	B7	DR1	0.00020903	#N/A	1	#N/A	#N/A	#N/A	#N/A	#N/A	#N/A	#N/A	#N/A	#N/A	#N/A	#N/A	#N/A	#N/A
1434	A31*B7*DR3	A31	B7	DR3	0.00020903	#N/A	1	#N/A	#N/A	#N/A	#N/A	#N/A	#N/A	#N/A	#N/A	#N/A	#N/A	#N/A	#N/A	#N/A
1446	A32*B14*DR3	A32	B14	DR3	0.00020903	#N/A	1	#N/A	#N/A	#N/A	#N/A	#N/A	#N/A	#N/A	#N/A	#N/A	#N/A	#N/A	#N/A	#N/A
1449	A32*B15*DR12	A32	B15	DR12	0.00020903	#N/A	1	#N/A	#N/A	#N/A	#N/A	#N/A	#N/A	#N/A	#N/A	#N/A	#N/A	#N/A	#N/A	#N/A
1471	A32*B27*DR8	A32	B27	DR8	0.00020903	#N/A	1	#N/A	#N/A	#N/A	#N/A	#N/A	#N/A	#N/A	#N/A	#N/A	#N/A	#N/A	#N/A	#N/A
1493	A32*B39*DR10	A32	B39	DR10	0.00020903	#N/A	1	#N/A	#N/A	#N/A	#N/A	#N/A	#N/A	#N/A	#N/A	#N/A	#N/A	#N/A	#N/A	#N/A
1498	A32*B39*DR9	A32	B39	DR9	0.00020903	#N/A	1	#N/A	#N/A	#N/A	#N/A	#N/A	#N/A	#N/A	#N/A	#N/A	#N/A	#N/A	#N/A	#N/A
1500	A32*B40*DR10	A32	B40	DR10	0.00020903	#N/A	1	#N/A	#N/A	#N/A	#N/A	#N/A	#N/A	#N/A	#N/A	#N/A	#N/A	#N/A	#N/A	#N/A
1502	A32*B40*DR12	A32	B40	DR12	0.00020903	#N/A	1	#N/A	#N/A	#N/A	#N/A	#N/A	#N/A	#N/A	#N/A	#N/A	#N/A	#N/A	#N/A	#N/A
1513	A32*B41*DR4	A32	B41	DR4	0.00020903	#N/A	1	#N/A	#N/A	#N/A	#N/A	#N/A	#N/A	#N/A	#N/A	#N/A	#N/A	#N/A	#N/A	#N/A
1533	A32*B51*DR12	A32	B51	DR12	0.00020903	#N/A	1	#N/A	#N/A	#N/A	#N/A	#N/A	#N/A	#N/A	#N/A	#N/A	#N/A	#N/A	#N/A	#N/A
1557	A32*B58*DR15	A32	B58	DR15	0.00020903	#N/A	1	#N/A	#N/A	#N/A	#N/A	#N/A	#N/A	#N/A	#N/A	#N/A	#N/A	#N/A	#N/A	#N/A
1566	A32*B78*DR14	A32	B78	DR14	0.00020903	#N/A	1	#N/A	#N/A	#N/A	#N/A	#N/A	#N/A	#N/A	#N/A	#N/A	#N/A	#N/A	#N/A	#N/A
1580	A33*B14*DR8	A33	B14	DR8	0.00020903	#N/A	1	#N/A	#N/A	#N/A	#N/A	#N/A	#N/A	#N/A	#N/A	#N/A	#N/A	#N/A	#N/A	#N/A
1591	A33*B37*DR4	A33	B37	DR4	0.00020903	#N/A	1	#N/A	#N/A	#N/A	#N/A	#N/A	#N/A	#N/A	#N/A	#N/A	#N/A	#N/A	#N/A	#N/A
1602	A33*B44*DR13	A33	B44	DR13	0.00020903	#N/A	1	#N/A	#N/A	#N/A	#N/A	#N/A	#N/A	#N/A	#N/A	#N/A	#N/A	#N/A	#N/A	#N/A
1603	A33*B44*DR14	A33	B44	DR14	0.00020903	#N/A	1	#N/A	#N/A	#N/A	#N/A	#N/A	#N/A	#N/A	#N/A	#N/A	#N/A	#N/A	#N/A	#N/A
1608	A33*B47*DR14	A33	B47	DR14	0.00020903	#N/A	1	#N/A	#N/A	#N/A	#N/A	#N/A	#N/A	#N/A	#N/A	#N/A	#N/A	#N/A	#N/A	#N/A
1634	A34*B15*DR4	A34	B15	DR4	0.00020903	#N/A	1	#N/A	#N/A	#N/A	#N/A	#N/A	#N/A	#N/A	#N/A	#N/A	#N/A	#N/A	#N/A	#N/A
1635	A34*B35*DR1	A34	B35	DR1	0.00020903	#N/A	1	#N/A	#N/A	#N/A	#N/A	#N/A	#N/A	#N/A	#N/A	#N/A	#N/A	#N/A	#N/A	#N/A
1638	A34*B44*DR11	A34	B44	DR11	0.00020903	#N/A	1	#N/A	#N/A	#N/A	#N/A	#N/A	#N/A	#N/A	#N/A	#N/A	#N/A	#N/A	#N/A	#N/A
1640	A34*B51*DR12	A34	B51	DR12	0.00020903	#N/A	1	#N/A	#N/A	#N/A	#N/A	#N/A	#N/A	#N/A	#N/A	#N/A	#N/A	#N/A	#N/A	#N/A
1646	A36*B50*DR12	A36	B50	DR12	0.00020903	#N/A	1	#N/A	#N/A	#N/A	#N/A	#N/A	#N/A	#N/A	#N/A	#N/A	#N/A	#N/A	#N/A	#N/A
1647	A36*B70*DR4	A36	B70	DR4	0.00020903	#N/A	1	#N/A	#N/A	#N/A	#N/A	#N/A	#N/A	#N/A	#N/A	#N/A	#N/A	#N/A	#N/A	#N/A
1649	A66*B15*DR10	A66	B15	DR10	0.00020903	#N/A	1	#N/A	#N/A	#N/A	#N/A	#N/A	#N/A	#N/A	#N/A	#N/A	#N/A	#N/A	#N/A	#N/A
1656	A66*B35*DR10	A66	B35	DR10	0.00020903	#N/A	1	#N/A	#N/A	#N/A	#N/A	#N/A	#N/A	#N/A	#N/A	#N/A	#N/A	#N/A	#N/A	#N/A
1662	A66*B38*DR11	A66	B38	DR11	0.00020903	#N/A	1	#N/A	#N/A	#N/A	#N/A	#N/A	#N/A	#N/A	#N/A	#N/A	#N/A	#N/A	#N/A	#N/A
1664	A66*B38*DR7	A66	B38	DR7	0.00020903	#N/A	1	#N/A	#N/A	#N/A	#N/A	#N/A	#N/A	#N/A	#N/A	#N/A	#N/A	#N/A	#N/A	#N/A
1665	A66*B39*DR11	A66	B39	DR11	0.00020903	#N/A	1	#N/A	#N/A	#N/A	#N/A	#N/A	#N/A	#N/A	#N/A	#N/A	#N/A	#N/A	#N/A	#N/A
1666	A66*B39*DR16	A66	B39	DR16	0.00020903	#N/A	1	#N/A	#N/A	#N/A	#N/A	#N/A	#N/A	#N/A	#N/A	#N/A	#N/A	#N/A	#N/A	#N/A
1667	A66*B40*DR14	A66	B40	DR14	0.00020903	#N/A	1	#N/A	#N/A	#N/A	#N/A	#N/A	#N/A	#N/A	#N/A	#N/A	#N/A	#N/A	#N/A	#N/A
1683	A66*B55*DR11	A66	B55	DR11	0.00020903	#N/A	1	#N/A	#N/A	#N/A	#N/A	#N/A	#N/A	#N/A	#N/A	#N/A	#N/A	#N/A	#N/A	#N/A
1685	A66*B55*DR3	A66	B55	DR3	0.00020903	#N/A	1	#N/A	#N/A	#N/A	#N/A	#N/A	#N/A	#N/A	#N/A	#N/A	#N/A	#N/A	#N/A	#N/A
1686	A66*B55*DR4	A66	B55	DR4	0.00020903	#N/A	1	#N/A	#N/A	#N/A	#N/A	#N/A	#N/A	#N/A	#N/A	#N/A	#N/A	#N/A	#N/A	#N/A
1687	A66*B57*DR16	A66	B57	DR16	0.00020903	#N/A	1	#N/A	#N/A	#N/A	#N/A	#N/A	#N/A	#N/A	#N/A	#N/A	#N/A	#N/A	#N/A	#N/A
1689	A66*B8*DR14	A66	B8	DR14	0.00020903	#N/A	1	#N/A	#N/A	#N/A	#N/A	#N/A	#N/A	#N/A	#N/A	#N/A	#N/A	#N/A	#N/A	#N/A
1716	A68*B27*DR3	A68	B27	DR3	0.00020903	#N/A	1	#N/A	#N/A	#N/A	#N/A	#N/A	#N/A	#N/A	#N/A	#N/A	#N/A	#N/A	#N/A	#N/A
1717	A68*B27*DR4	A68	B27	DR4	0.00020903	#N/A	1	#N/A	#N/A	#N/A	#N/A	#N/A	#N/A	#N/A	#N/A	#N/A	#N/A	#N/A	#N/A	#N/A
1728	A68*B38*DR1	A68	B38	DR1	0.00020903	#N/A	1	#N/A	#N/A	#N/A	#N/A	#N/A	#N/A	#N/A	#N/A	#N/A	#N/A	#N/A	#N/A	#N/A
1751	A68*B44*DR15	A68	B44	DR15	0.00020903	#N/A	1	#N/A	#N/A	#N/A	#N/A	#N/A	#N/A	#N/A	#N/A	#N/A	#N/A	#N/A	#N/A	#N/A
1757	A68*B49*DR1	A68	B49	DR1	0.00020903	#N/A	1	#N/A	#N/A	#N/A	#N/A	#N/A	#N/A	#N/A	#N/A	#N/A	#N/A	#N/A	#N/A	#N/A
1760	A68*B51*DR1	A68	B51	DR1	0.00020903	#N/A	1	#N/A	#N/A	#N/A	#N/A	#N/A	#N/A	#N/A	#N/A	#N/A	#N/A	#N/A	#N/A	#N/A
1769	A68*B52*DR14	A68	B52	DR14	0.00020903	#N/A	1	#N/A	#N/A	#N/A	#N/A	#N/A	#N/A	#N/A	#N/A	#N/A	#N/A	#N/A	#N/A	#N/A
1776	A68*B56*DR13	A68	B56	DR13	0.00020903	#N/A	1	#N/A	#N/A	#N/A	#N/A	#N/A	#N/A	#N/A	#N/A	#N/A	#N/A	#N/A	#N/A	#N/A
1777	A68*B56*DR15	A68	B56	DR15	0.00020903	#N/A	1	#N/A	#N/A	#N/A	#N/A	#N/A	#N/A	#N/A	#N/A	#N/A	#N/A	#N/A	#N/A	#N/A
1788	A69*B14*DR8	A69	B14	DR8	0.00020903	#N/A	1	#N/A	#N/A	#N/A	#N/A	#N/A	#N/A	#N/A	#N/A	#N/A	#N/A	#N/A	#N/A	#N/A
1789	A69*B15*DR11	A69	B15	DR11	0.00020903	#N/A	1	#N/A	#N/A	#N/A	#N/A	#N/A	#N/A	#N/A	#N/A	#N/A	#N/A	#N/A	#N/A	#N/A
1791	A69*B15*DR16	A69	B15	DR16	0.00020903	#N/A	1	#N/A	#N/A	#N/A	#N/A	#N/A	#N/A	#N/A	#N/A	#N/A	#N/A	#N/A	#N/A	#N/A
1794	A69*B27*DR16	A69	B27	DR16	0.00020903	#N/A	1	#N/A	#N/A	#N/A	#N/A	#N/A	#N/A	#N/A	#N/A	#N/A	#N/A	#N/A	#N/A	#N/A
1798	A69*B37*DR7	A69	B37	DR7	0.00020903	#N/A	1	#N/A	#N/A	#N/A	#N/A	#N/A	#N/A	#N/A	#N/A	#N/A	#N/A	#N/A	#N/A	#N/A
1799	A69*B40*DR8	A69	B40	DR8	0.00020903	#N/A	1	#N/A	#N/A	#N/A	#N/A	#N/A	#N/A	#N/A	#N/A	#N/A	#N/A	#N/A	#N/A	#N/A
1800	A69*B41*DR10	A69	B41	DR10	0.00020903	#N/A	1	#N/A	#N/A	#N/A	#N/A	#N/A	#N/A	#N/A	#N/A	#N/A	#N/A	#N/A	#N/A	#N/A
1804	A69*B44*DR16	A69	B44	DR16	0.00020903	#N/A	1	#N/A	#N/A	#N/A	#N/A	#N/A	#N/A	#N/A	#N/A	#N/A	#N/A	#N/A	#N/A	#N/A
1810	A69*B55*DR14	A69	B55	DR14	0.00020903	#N/A	1	#N/A	#N/A	#N/A	#N/A	#N/A	#N/A	#N/A	#N/A	#N/A	#N/A	#N/A	#N/A	#N/A
931	A26*B39*DR15	A26	B39	DR15	0.00020903	#N/A	1	#N/A	#N/A	#N/A	#N/A	#N/A	#N/A	#N/A	#N/A	#N/A	#N/A	#N/A	#N/A	#N/A
1630	A33*B7*DR9	A33	B7	DR9	0.00020903	#N/A	1	#N/A	#N/A	#N/A	#N/A	#N/A	#N/A	#N/A	#N/A	#N/A	#N/A	#N/A	#N/A	#N/A
1346	A31*B13*DR8	A31	B13	DR8	0.000207922	#N/A	0.994699	#N/A	#N/A	#N/A	#N/A	#N/A	#N/A	#N/A	#N/A	#N/A	#N/A	#N/A	#N/A	#N/A
742	A24*B51*DR9	A24	B51	DR9	0.000207815	#N/A	0.994186	#N/A	#N/A	#N/A	#N/A	#N/A	#N/A	#N/A	#N/A	#N/A	#N/A	#N/A	#N/A	#N/A
916	A26*B38*DR11	A26	B38	DR11	0.000207594	#N/A	0.993128	#N/A	#N/A	#N/A	#N/A	#N/A	#N/A	#N/A	#N/A	#N/A	#N/A	#N/A	#N/A	#N/A
453	A2*B45*DR16	A2	B45	DR16	0.00020674	#N/A	0.989042	#N/A	#N/A	#N/A	#N/A	#N/A	#N/A	#N/A	#N/A	#N/A	#N/A	#N/A	#N/A	#N/A
1385	A31*B39*DR13	A31	B39	DR13	0.000206736	#N/A	0.989023	#N/A	#N/A	#N/A	#N/A	#N/A	#N/A	#N/A	#N/A	#N/A	#N/A	#N/A	#N/A	#N/A
1339	A30*B8*DR7	A30	B8	DR7	0.000206197	#N/A	0.986447	#N/A	#N/A	#N/A	#N/A	#N/A	#N/A	#N/A	#N/A	#N/A	#N/A	#N/A	#N/A	#N/A
1272	A30*B15*DR11	A30	B15	DR11	0.000205923	#N/A	0.985136	#N/A	#N/A	#N/A	#N/A	#N/A	#N/A	#N/A	#N/A	#N/A	#N/A	#N/A	#N/A	#N/A
167	A1*B7*DR8	A1	B7	DR8	0.000205568	#N/A	0.983438	#N/A	#N/A	#N/A	#N/A	#N/A	#N/A	#N/A	#N/A	#N/A	#N/A	#N/A	#N/A	#N/A
1679	A66*B51*DR11	A66	B51	DR11	0.000204965	#N/A	0.980554	#N/A	#N/A	#N/A	#N/A	#N/A	#N/A	#N/A	#N/A	#N/A	#N/A	#N/A	#N/A	#N/A
1611	A33*B49*DR4	A33	B49	DR4	0.000204118	#N/A	0.976499	#N/A	#N/A	#N/A	#N/A	#N/A	#N/A	#N/A	#N/A	#N/A	#N/A	#N/A	#N/A	#N/A
12	A1*B15*DR10	A1	B15	DR10	0.000202736	#N/A	0.969888	#N/A	#N/A	#N/A	#N/A	#N/A	#N/A	#N/A	#N/A	#N/A	#N/A	#N/A	#N/A	#N/A
1376	A31*B35*DR8	A31	B35	DR8	0.000201996	#N/A	0.966347	#N/A	#N/A	#N/A	#N/A	#N/A	#N/A	#N/A	#N/A	#N/A	#N/A	#N/A	#N/A	#N/A
1075	A29*B8*DR1	A29	B8	DR1	0.000201592	#N/A	0.964416	#N/A	#N/A	#N/A	#N/A	#N/A	#N/A	#N/A	#N/A	#N/A	#N/A	#N/A	#N/A	#N/A
500	A2*B55*DR12	A2	B55	DR12	0.000201242	#N/A	0.962744	#N/A	#N/A	#N/A	#N/A	#N/A	#N/A	#N/A	#N/A	#N/A	#N/A	#N/A	#N/A	#N/A
1459	A32*B18*DR4	A32	B18	DR4	0.000199526	#N/A	0.954533	#N/A	#N/A	#N/A	#N/A	#N/A	#N/A	#N/A	#N/A	#N/A	#N/A	#N/A	#N/A	#N/A
107	A1*B50*DR1	A1	B50	DR1	0.000197536	#N/A	0.945014	#N/A	#N/A	#N/A	#N/A	#N/A	#N/A	#N/A	#N/A	#N/A	#N/A	#N/A	#N/A	#N/A
1621	A33*B58*DR1	A33	B58	DR1	0.000195149	#N/A	0.933595	#N/A	#N/A	#N/A	#N/A	#N/A	#N/A	#N/A	#N/A	#N/A	#N/A	#N/A	#N/A	#N/A
1478	A32*B35*DR3	A32	B35	DR3	0.000193994	#N/A	0.928066	#N/A	#N/A	#N/A	#N/A	#N/A	#N/A	#N/A	#N/A	#N/A	#N/A	#N/A	#N/A	#N/A
1155	A3*B39*DR8	A3	B39	DR8	0.000192624	#N/A	0.921515	#N/A	#N/A	#N/A	#N/A	#N/A	#N/A	#N/A	#N/A	#N/A	#N/A	#N/A	#N/A	#N/A
870	A25*B7*DR13	A25	B7	DR13	0.000189686	#N/A	0.907459	#N/A	#N/A	#N/A	#N/A	#N/A	#N/A	#N/A	#N/A	#N/A	#N/A	#N/A	#N/A	#N/A
832	A25*B40*DR11	A25	B40	DR11	0.000188255	#N/A	0.900613	#N/A	#N/A	#N/A	#N/A	#N/A	#N/A	#N/A	#N/A	#N/A	#N/A	#N/A	#N/A	#N/A
1316	A30*B51*DR10	A30	B51	DR10	0.000187937	#N/A	0.899092	#N/A	#N/A	#N/A	#N/A	#N/A	#N/A	#N/A	#N/A	#N/A	#N/A	#N/A	#N/A	#N/A
1035	A29*B41*DR11	A29	B41	DR11	0.000186484	#N/A	0.892139	#N/A	#N/A	#N/A	#N/A	#N/A	#N/A	#N/A	#N/A	#N/A	#N/A	#N/A	#N/A	#N/A
1445	A32*B14*DR13	A32	B14	DR13	0.000185272	#N/A	0.886341	#N/A	#N/A	#N/A	#N/A	#N/A	#N/A	#N/A	#N/A	#N/A	#N/A	#N/A	#N/A	#N/A
795	A25*B15*DR8	A25	B15	DR8	0.000183588	#N/A	0.878283	#N/A	#N/A	#N/A	#N/A	#N/A	#N/A	#N/A	#N/A	#N/A	#N/A	#N/A	#N/A	#N/A
1402	A31*B49*DR3	A31	B49	DR3	0.000182754	#N/A	0.874296	#N/A	#N/A	#N/A	#N/A	#N/A	#N/A	#N/A	#N/A	#N/A	#N/A	#N/A	#N/A	#N/A
64	A1*B39*DR10	A1	B39	DR10	0.000182627	#N/A	0.873689	#N/A	#N/A	#N/A	#N/A	#N/A	#N/A	#N/A	#N/A	#N/A	#N/A	#N/A	#N/A	#N/A
1599	A33*B40*DR7	A33	B40	DR7	0.000182381	#N/A	0.87251	#N/A	#N/A	#N/A	#N/A	#N/A	#N/A	#N/A	#N/A	#N/A	#N/A	#N/A	#N/A	#N/A
1780	A68*B58*DR4	A68	B58	DR4	0.000178594	#N/A	0.854395	#N/A	#N/A	#N/A	#N/A	#N/A	#N/A	#N/A	#N/A	#N/A	#N/A	#N/A	#N/A	#N/A
1061	A29*B57*DR14	A29	B57	DR14	0.000173738	#N/A	0.831165	#N/A	#N/A	#N/A	#N/A	#N/A	#N/A	#N/A	#N/A	#N/A	#N/A	#N/A	#N/A	#N/A
1670	A66*B41*DR1	A66	B41	DR1	0.000171	#N/A	0.818066	#N/A	#N/A	#N/A	#N/A	#N/A	#N/A	#N/A	#N/A	#N/A	#N/A	#N/A	#N/A	#N/A
884	A26*B14*DR3	A26	B14	DR3	0.000170852	#N/A	0.817358	#N/A	#N/A	#N/A	#N/A	#N/A	#N/A	#N/A	#N/A	#N/A	#N/A	#N/A	#N/A	#N/A
1648	A66*B14*DR13	A66	B14	DR13	0.000168916	#N/A	0.808094	#N/A	#N/A	#N/A	#N/A	#N/A	#N/A	#N/A	#N/A	#N/A	#N/A	#N/A	#N/A	#N/A
945	A26*B41*DR3	A26	B41	DR3	0.000168608	#N/A	0.80662	#N/A	#N/A	#N/A	#N/A	#N/A	#N/A	#N/A	#N/A	#N/A	#N/A	#N/A	#N/A	#N/A
569	A23*B37*DR16	A23	B37	DR16	0.00016546	#N/A	0.791559	#N/A	#N/A	#N/A	#N/A	#N/A	#N/A	#N/A	#N/A	#N/A	#N/A	#N/A	#N/A	#N/A
1436	A31*B7*DR8	A31	B7	DR8	0.000164719	#N/A	0.788016	#N/A	#N/A	#N/A	#N/A	#N/A	#N/A	#N/A	#N/A	#N/A	#N/A	#N/A	#N/A	#N/A
1705	A68*B15*DR3	A68	B15	DR3	0.000158155	#N/A	0.756615	#N/A	#N/A	#N/A	#N/A	#N/A	#N/A	#N/A	#N/A	#N/A	#N/A	#N/A	#N/A	#N/A
1733	A68*B39*DR15	A68	B39	DR15	0.000154201	#N/A	0.737698	#N/A	#N/A	#N/A	#N/A	#N/A	#N/A	#N/A	#N/A	#N/A	#N/A	#N/A	#N/A	#N/A
1639	A34*B51*DR1	A34	B51	DR1	0.000154153	#N/A	0.737468	#N/A	#N/A	#N/A	#N/A	#N/A	#N/A	#N/A	#N/A	#N/A	#N/A	#N/A	#N/A	#N/A
541	A2*B8*DR15	A2	B8	DR15	0.00014987	#N/A	0.71698	#N/A	#N/A	#N/A	#N/A	#N/A	#N/A	#N/A	#N/A	#N/A	#N/A	#N/A	#N/A	#N/A
1510	A32*B41*DR10	A32	B41	DR10	0.000147835	#N/A	0.707244	#N/A	#N/A	#N/A	#N/A	#N/A	#N/A	#N/A	#N/A	#N/A	#N/A	#N/A	#N/A	#N/A
1031	A29*B40*DR14	A29	B40	DR14	0.000146954	#N/A	0.703028	#N/A	#N/A	#N/A	#N/A	#N/A	#N/A	#N/A	#N/A	#N/A	#N/A	#N/A	#N/A	#N/A
1530	A32*B50*DR7	A32	B50	DR7	0.000145862	#N/A	0.697805	#N/A	#N/A	#N/A	#N/A	#N/A	#N/A	#N/A	#N/A	#N/A	#N/A	#N/A	#N/A	#N/A
1527	A32*B49*DR4	A32	B49	DR4	0.000145287	#N/A	0.695054	#N/A	#N/A	#N/A	#N/A	#N/A	#N/A	#N/A	#N/A	#N/A	#N/A	#N/A	#N/A	#N/A
190	A11*B14*DR7	A11	B14	DR7	0.000142043	#N/A	0.679533	#N/A	#N/A	#N/A	#N/A	#N/A	#N/A	#N/A	#N/A	#N/A	#N/A	#N/A	#N/A	#N/A
1512	A32*B41*DR15	A32	B41	DR15	0.000140485	#N/A	0.672078	#N/A	#N/A	#N/A	#N/A	#N/A	#N/A	#N/A	#N/A	#N/A	#N/A	#N/A	#N/A	#N/A
1332	A30*B7*DR3	A30	B7	DR3	0.000139824	#N/A	0.668918	#N/A	#N/A	#N/A	#N/A	#N/A	#N/A	#N/A	#N/A	#N/A	#N/A	#N/A	#N/A	#N/A
847	A25*B49*DR1	A25	B49	DR1	0.000138496	#N/A	0.662563	#N/A	#N/A	#N/A	#N/A	#N/A	#N/A	#N/A	#N/A	#N/A	#N/A	#N/A	#N/A	#N/A
1179	A3*B45*DR4	A3	B45	DR4	0.000137185	#N/A	0.656293	#N/A	#N/A	#N/A	#N/A	#N/A	#N/A	#N/A	#N/A	#N/A	#N/A	#N/A	#N/A	#N/A
1811	A69*B57*DR7	A69	B57	DR7	0.000135613	#N/A	0.648774	#N/A	#N/A	#N/A	#N/A	#N/A	#N/A	#N/A	#N/A	#N/A	#N/A	#N/A	#N/A	#N/A
905	A26*B35*DR10	A26	B35	DR10	0.000133671	#N/A	0.639484	#N/A	#N/A	#N/A	#N/A	#N/A	#N/A	#N/A	#N/A	#N/A	#N/A	#N/A	#N/A	#N/A
1439	A31*B8*DR4	A31	B8	DR4	0.00013337	#N/A	0.638043	#N/A	#N/A	#N/A	#N/A	#N/A	#N/A	#N/A	#N/A	#N/A	#N/A	#N/A	#N/A	#N/A
1148	A3*B39*DR10	A3	B39	DR10	0.000133281	#N/A	0.637615	#N/A	#N/A	#N/A	#N/A	#N/A	#N/A	#N/A	#N/A	#N/A	#N/A	#N/A	#N/A	#N/A
1092	A3*B15*DR10	A3	B15	DR10	0.000132735	#N/A	0.635004	#N/A	#N/A	#N/A	#N/A	#N/A	#N/A	#N/A	#N/A	#N/A	#N/A	#N/A	#N/A	#N/A
1380	A31*B38*DR13	A31	B38	DR13	0.000131107	#N/A	0.627215	#N/A	#N/A	#N/A	#N/A	#N/A	#N/A	#N/A	#N/A	#N/A	#N/A	#N/A	#N/A	#N/A
1160	A3*B40*DR14	A3	B40	DR14	0.000128004	#N/A	0.612372	#N/A	#N/A	#N/A	#N/A	#N/A	#N/A	#N/A	#N/A	#N/A	#N/A	#N/A	#N/A	#N/A
1146	A3*B38*DR8	A3	B38	DR8	0.000123787	#N/A	0.592195	#N/A	#N/A	#N/A	#N/A	#N/A	#N/A	#N/A	#N/A	#N/A	#N/A	#N/A	#N/A	#N/A
1556	A32*B57*DR7	A32	B57	DR7	0.000122123	#N/A	0.584239	#N/A	#N/A	#N/A	#N/A	#N/A	#N/A	#N/A	#N/A	#N/A	#N/A	#N/A	#N/A	#N/A
814	A25*B35*DR11	A25	B35	DR11	0.000111305	#N/A	0.532484	#N/A	#N/A	#N/A	#N/A	#N/A	#N/A	#N/A	#N/A	#N/A	#N/A	#N/A	#N/A	#N/A
284	A11*B51*DR8	A11	B51	DR8	0.000111191	#N/A	0.531937	#N/A	#N/A	#N/A	#N/A	#N/A	#N/A	#N/A	#N/A	#N/A	#N/A	#N/A	#N/A	#N/A
1296	A30*B39*DR11	A30	B39	DR11	0.000108217	#N/A	0.51771	#N/A	#N/A	#N/A	#N/A	#N/A	#N/A	#N/A	#N/A	#N/A	#N/A	#N/A	#N/A	#N/A
1062	A29*B57*DR3	A29	B57	DR3	9.98485e-05	#N/A	0.477675	#N/A	#N/A	#N/A	#N/A	#N/A	#N/A	#N/A	#N/A	#N/A	#N/A	#N/A	#N/A	#N/A
1002	A26*B8*DR16	A26	B8	DR16	9.38418e-05	#N/A	0.448939	#N/A	#N/A	#N/A	#N/A	#N/A	#N/A	#N/A	#N/A	#N/A	#N/A	#N/A	#N/A	#N/A
661	A24*B27*DR7	A24	B27	DR7	9.17995e-05	#N/A	0.439169	#N/A	#N/A	#N/A	#N/A	#N/A	#N/A	#N/A	#N/A	#N/A	#N/A	#N/A	#N/A	#N/A
1620	A33*B57*DR7	A33	B57	DR7	9.00829e-05	#N/A	0.430956	#N/A	#N/A	#N/A	#N/A	#N/A	#N/A	#N/A	#N/A	#N/A	#N/A	#N/A	#N/A	#N/A
901	A26*B27*DR4	A26	B27	DR4	8.94137e-05	#N/A	0.427755	#N/A	#N/A	#N/A	#N/A	#N/A	#N/A	#N/A	#N/A	#N/A	#N/A	#N/A	#N/A	#N/A
604	A23*B49*DR8	A23	B49	DR8	8.88221e-05	#N/A	0.424925	#N/A	#N/A	#N/A	#N/A	#N/A	#N/A	#N/A	#N/A	#N/A	#N/A	#N/A	#N/A	#N/A
1549	A32*B56*DR7	A32	B56	DR7	8.82005e-05	#N/A	0.421951	#N/A	#N/A	#N/A	#N/A	#N/A	#N/A	#N/A	#N/A	#N/A	#N/A	#N/A	#N/A	#N/A
1091	A3*B14*DR7	A3	B14	DR7	7.55795e-05	#N/A	0.361573	#N/A	#N/A	#N/A	#N/A	#N/A	#N/A	#N/A	#N/A	#N/A	#N/A	#N/A	#N/A	#N/A
887	A26*B15*DR11	A26	B15	DR11	7.34541e-05	#N/A	0.351404	#N/A	#N/A	#N/A	#N/A	#N/A	#N/A	#N/A	#N/A	#N/A	#N/A	#N/A	#N/A	#N/A
108	A1*B50*DR11	A1	B50	DR11	6.95736e-05	#N/A	0.33284	#N/A	#N/A	#N/A	#N/A	#N/A	#N/A	#N/A	#N/A	#N/A	#N/A	#N/A	#N/A	#N/A
1559	A32*B7*DR12	A32	B7	DR12	6.70928e-05	#N/A	0.320972	#N/A	#N/A	#N/A	#N/A	#N/A	#N/A	#N/A	#N/A	#N/A	#N/A	#N/A	#N/A	#N/A
1499	A32*B40*DR1	A32	B40	DR1	5.77194e-05	#N/A	0.27613	#N/A	#N/A	#N/A	#N/A	#N/A	#N/A	#N/A	#N/A	#N/A	#N/A	#N/A	#N/A	#N/A
619	A23*B8*DR11	A23	B8	DR11	5.1494e-05	#N/A	0.246347	#N/A	#N/A	#N/A	#N/A	#N/A	#N/A	#N/A	#N/A	#N/A	#N/A	#N/A	#N/A	#N/A
1697	A68*B14*DR12	A68	B14	DR12	3.73458e-05	#N/A	0.178662	#N/A	#N/A	#N/A	#N/A	#N/A	#N/A	#N/A	#N/A	#N/A	#N/A	#N/A	#N/A	#N/A
364	A2*B18*DR8	A2	B18	DR8	2.48489e-05	#N/A	0.118877	#N/A	#N/A	#N/A	#N/A	#N/A	#N/A	#N/A	#N/A	#N/A	#N/A	#N/A	#N/A	#N/A
1793	A69*B27*DR1	A69	B27	DR1	2.4588e-05	#N/A	0.117629	#N/A	#N/A	#N/A	#N/A	#N/A	#N/A	#N/A	#N/A	#N/A	#N/A	#N/A	#N/A	#N/A
1089	A3*B14*DR3	A3	B14	DR3	1.53603e-05	#N/A	0.0734836	#N/A	#N/A	#N/A	#N/A	#N/A	#N/A	#N/A	#N/A	#N/A	#N/A	#N/A	#N/A	#N/A
1421	A31*B55*DR3	A31	B55	DR3	3.16829e-06	#N/A	0.0151571	#N/A	#N/A	#N/A	#N/A	#N/A	#N/A	#N/A	#N/A	#N/A	#N/A	#N/A	#N/A	#N/A
645	A24*B18*DR13	A24	B18	DR13	1.93021e-06	#N/A	0.0092341	#N/A	#N/A	#N/A	#N/A	#N/A	#N/A	#N/A	#N/A	#N/A	#N/A	#N/A	#N/A	#N/A
1797	A69*B35*DR14	A69	B35	DR14	2.85353e-07	#N/A	0.00136513	#N/A	#N/A	#N/A	#N/A	#N/A	#N/A	#N/A	#N/A	#N/A	#N/A	#N/A	#N/A	#N/A
966	A26*B49*DR14	A26	B49	DR14	1.34956e-09	#N/A	6.45631e-06	#N/A	#N/A	#N/A	#N/A	#N/A	#N/A	#N/A	#N/A	#N/A	#N/A	#N/A	#N/A	#N/A
623	A24*B13*DR10	A24	B13	DR10	3.00649e-10	#N/A	1.43831e-06	#N/A	#N/A	#N/A	#N/A	#N/A	#N/A	#N/A	#N/A	#N/A	#N/A	#N/A	#N/A	#N/A
820	A25*B37*DR1	A25	B37	DR1	7.57528e-11	#N/A	3.62401e-07	#N/A	#N/A	#N/A	#N/A	#N/A	#N/A	#N/A	#N/A	#N/A	#N/A	#N/A	#N/A	#N/A
1629	A33*B7*DR13	A33	B7	DR13	4.0388e-11	#N/A	1.93216e-07	#N/A	#N/A	#N/A	#N/A	#N/A	#N/A	#N/A	#N/A	#N/A	#N/A	#N/A	#N/A	#N/A
1812	A69*B8*DR3	A69	B8	DR3	1.40542e-11	#N/A	6.72354e-08	#N/A	#N/A	#N/A	#N/A	#N/A	#N/A	#N/A	#N/A	#N/A	#N/A	#N/A	#N/A	#N/A
1503	A32*B40*DR13	A32	B40	DR13	2.55424e-12	#N/A	1.22195e-08	#N/A	#N/A	#N/A	#N/A	#N/A	#N/A	#N/A	#N/A	#N/A	#N/A	#N/A	#N/A	#N/A
239	A11*B39*DR15	A11	B39	DR15	2.48592e-12	#N/A	1.18927e-08	#N/A	#N/A	#N/A	#N/A	#N/A	#N/A	#N/A	#N/A	#N/A	#N/A	#N/A	#N/A	#N/A
136	A1*B55*DR13	A1	B55	DR13	1.93656e-12	#N/A	9.26449e-09	#N/A	#N/A	#N/A	#N/A	#N/A	#N/A	#N/A	#N/A	#N/A	#N/A	#N/A	#N/A	#N/A
69	A1*B39*DR7	A1	B39	DR7	4.05467e-13	#N/A	1.93975e-09	#N/A	#N/A	#N/A	#N/A	#N/A	#N/A	#N/A	#N/A	#N/A	#N/A	#N/A	#N/A	#N/A
178	A1*B8*DR3	A1	B8	DR3	0.0398973	0.0504886	190.869	330.599	0.00899181	0.00786634	0.00844883	0.00786634	1	0.781507	0.651327	0.937706	0.781087	0.647478	0.940139	521.468	A1*B8*DR3	39.9	50.49	0.78 (0.65 - 0.94)	0.008	protective
355	A2*B18*DR11	A2	B18	DR11	0.0218192	0.031116	104.383	203.748	0.0032095	0.00265234	0.00232116	0.00265234	1	0.694557	0.546947	0.882004	0.69109	0.538685	0.882248	308.131	A2*B18*DR11	21.82	31.12	0.69 (0.55 - 0.88)	0.003	protective
1121	A3*B35*DR1	A3	B35	DR1	0.0088214	0.0130229	42.2016	85.2742	0.0450242	0.0362065	0.0376857	0.0376857	0	0.674503	0.465535	0.977271	0.67347	0.45297	0.987872	127.476	A3*B35*DR1	8.82	13.02	0.67 (0.47 - 0.98)	0.038	protective
664	A24*B35*DR11	A24	B35	DR11	0.00952672	0.0105904	45.5758	69.3458	0.643183	0.576729	0.704447	0.704447	0	0.898597	0.617213	1.30826	0.911623	0.612515	1.34582	114.922	A24*B35*DR11	9.53	10.59	0.9 (0.62 - 1.31)	0.704
484	A2*B51*DR16	A2	B51	DR16	0.00930043	0.0105195	44.4933	68.8815	0.58338	0.519569	0.504024	0.504024	0	0.883028	0.604573	1.28973	0.871665	0.582071	1.29321	113.375	A2*B51*DR16	9.3	10.52	0.88 (0.6 - 1.29)	0.504
446	A2*B44*DR16	A2	B44	DR16	0.00748939	0.011216	35.8293	73.4421	0.0564345	0.0449652	0.051769	0.051769	0	0.665237	0.445404	0.993569	0.672549	0.437353	1.01773	109.271	A2*B44*DR16	7.49	11.22	0.67 (0.45 - 0.99)	0.052
643	A24*B18*DR11	A24	B18	DR11	0.0120144	0.00775788	57.4767	50.7986	0.0276135	0.0214204	0.0308587	0.0308587	0	1.55534	1.06438	2.27275	1.53605	1.03217	2.29128	108.275	A24*B18*DR11	12.01	7.76	1.56 (1.06 - 2.27)	0.031	risk
1248	A3*B7*DR15	A3	B7	DR15	0.00621646	0.0101634	29.7395	66.5502	0.0309842	0.0237665	0.0233556	0.0233556	0	0.60922	0.394746	0.940221	0.610448	0.382381	0.953954	96.2897	A3*B7*DR15	6.22	10.16	0.61 (0.39 - 0.94)	0.023	protective
334	A2*B13*DR7	A2	B13	DR7	0.00742543	0.00855884	35.5233	56.0433	0.575888	0.505651	0.596842	0.596842	0	0.866584	0.568244	1.32156	0.879022	0.560692	1.36238	91.5666	A2*B13*DR7	7.43	8.56	0.87 (0.57 - 1.32)	0.597
479	A2*B51*DR11	A2	B51	DR11	0.00932134	0.007157	44.5933	46.8641	0.243804	0.203438	0.204121	0.204121	0	1.30525	0.864734	1.97019	1.31339	0.851427	2.02379	91.4573	A2*B51*DR11	9.32	7.16	1.31 (0.86 - 1.97)	0.204
76	A1*B40*DR14	A1	B40	DR14	0.0117754	0.0051203	56.3336	33.5277	0.000124149	7.97986e-05	0.000150294	0.000150294	0	2.31524	1.50735	3.55612	2.26909	1.45334	3.5901	89.8613	A1*B40*DR14	11.78	5.12	2.32 (1.51 - 3.56)	<0.001	risk
214	A11*B35*DR1	A11	B35	DR1	0.00678905	0.00875114	32.4788	57.3024	0.290817	0.244587	0.23816	0.23816	0	0.774258	0.502599	1.19275	0.766868	0.480426	1.20485	89.7813	A11*B35*DR1	6.79	8.75	0.77 (0.5 - 1.19)	0.238
593	A23*B44*DR7	A23	B44	DR7	0.00682447	0.00835441	32.6483	54.7047	0.417362	0.357708	0.388016	0.388016	0	0.815612	0.527877	1.26019	0.82001	0.51496	1.28759	87.353	A23*B44*DR7	6.82	8.35	0.82 (0.53 - 1.26)	0.388
378	A2*B35*DR11	A2	B35	DR11	0.0112799	0.00488928	53.9632	32.015	0.000168169	0.000107869	0.000160096	0.000160096	0	2.32199	1.49717	3.6012	2.32452	1.47158	3.72616	85.9783	A2*B35*DR11	11.28	4.89	2.32 (1.5 - 3.6)	<0.001	risk
531	A2*B7*DR15	A2	B7	DR15	0.00637752	0.00789878	30.5101	51.7212	0.406363	0.346011	0.435123	0.435123	0	0.80617	0.514559	1.26304	0.814788	0.503937	1.29764	82.2312	A2*B7*DR15	6.38	7.9	0.81 (0.51 - 1.26)	0.435
372	A2*B27*DR16	A2	B27	DR16	0.00943311	0.00543215	45.128	35.5697	0.0169124	0.0123597	0.0173996	0.0173996	0	1.74355	1.12172	2.71008	1.71754	1.08158	2.74524	80.6977	A2*B27*DR16	9.43	5.43	1.74 (1.12 - 2.71)	0.017	risk
216	A11*B35*DR11	A11	B35	DR11	0.00870686	0.00499619	41.6536	32.715	0.0215364	0.0156824	0.0185422	0.0185422	0	1.74922	1.10491	2.76925	1.74846	1.08019	2.85193	74.3687	A11*B35*DR11	8.71	5	1.75 (1.1 - 2.77)	0.019	risk
365	A2*B27*DR1	A2	B27	DR1	0.00463945	0.0066621	22.1951	43.6234	0.20255	0.161674	0.169047	0.169047	0	0.694979	0.416336	1.16011	0.682929	0.389252	1.16598	65.8186	A2*B27*DR1	4.64	6.66	0.69 (0.42 - 1.16)	0.169
800	A25*B18*DR15	A25	B18	DR15	0.0050957	0.00618667	24.3778	40.5103	0.525972	0.447134	0.450323	0.450323	0	0.822754	0.497133	1.36166	0.800221	0.461824	1.35833	64.8881	A25*B18*DR15	5.1	6.19	0.82 (0.5 - 1.36)	0.45
35	A1*B35*DR11	A1	B35	DR11	0.00768978	0.00424313	36.7879	27.784	0.0225394	0.0160624	0.0226399	0.0226399	0	1.81858	1.1096	2.98056	1.81484	1.0793	3.08325	64.5719	A1*B35*DR11	7.69	4.24	1.82 (1.11 - 2.98)	0.023	risk
349	A2*B15*DR4	A2	B15	DR4	0.00400772	0.00611932	19.1729	40.0693	0.159236	0.123678	0.145563	0.145563	0	0.65354	0.378738	1.12773	0.648776	0.354421	1.14835	59.2422	A2*B15*DR4	4.01	6.12	0.65 (0.38 - 1.13)	0.146
1570	A33*B14*DR1	A33	B14	DR1	0.00434689	0.00573248	20.7955	37.5363	0.376091	0.308672	0.35538	0.35538	0	0.757236	0.442561	1.29565	0.755348	0.420547	1.32212	58.3318	A33*B14*DR1	4.35	5.73	0.76 (0.44 - 1.3)	0.355
441	A2*B44*DR11	A2	B44	DR11	0.00412462	0.00584534	19.7322	38.2753	0.25659	0.204888	0.286265	0.286265	0	0.704406	0.40866	1.21418	0.719231	0.395945	1.26936	58.0075	A2*B44*DR11	4.12	5.85	0.7 (0.41 - 1.21)	0.286
783	A24*B8*DR3	A24	B8	DR3	0.00650263	0.00403877	31.1086	26.4459	0.0913017	0.0684017	0.0796163	0.0796163	0	1.61404	0.959813	2.71422	1.63596	0.938634	2.8728	57.5545	A24*B8*DR3	6.5	4.04	1.61 (0.96 - 2.71)	0.08
360	A2*B18*DR16	A2	B18	DR16	0.00495675	0.0050937	23.7131	33.3536	1	0.918972	1	1	0	0.972978	0.573958	1.6494	0.995417	0.562172	1.73872	57.0667	A2*B18*DR16	4.96	5.09	0.97 (0.57 - 1.65)	1
1265	A30*B13*DR7	A30	B13	DR7	0.00445532	0.00541431	21.3143	35.4529	0.562266	0.475116	0.500836	0.500836	0	0.822086	0.479784	1.4086	0.820464	0.453198	1.45136	56.7672	A30*B13*DR7	4.46	5.41	0.82 (0.48 - 1.41)	0.501
543	A2*B8*DR3	A2	B8	DR3	0.00573686	0.00441615	27.4451	28.917	0.394279	0.323612	0.416107	0.416107	0	1.30079	0.77052	2.19598	1.27585	0.725748	2.2361	56.3621	A2*B8*DR3	5.74	4.42	1.3 (0.77 - 2.2)	0.416
802	A25*B18*DR4	A25	B18	DR4	0.00734851	0.00321306	35.1553	21.0391	0.00307702	0.00196602	0.00260387	0.00260387	0	2.2966	1.33628	3.94706	2.29051	1.29482	4.14678	56.1944	A25*B18*DR4	7.35	3.21	2.3 (1.34 - 3.95)	0.003	risk
923	A26*B38*DR4	A26	B38	DR4	0.00341678	0.00586011	16.3459	38.372	0.0861635	0.0638567	0.0720056	0.0720056	0	0.581629	0.325616	1.03893	0.574914	0.298886	1.05739	54.7179	A26*B38*DR4	3.42	5.86	0.58 (0.33 - 1.04)	0.072
223	A11*B35*DR4	A11	B35	DR4	0.00762379	0.00266485	36.4722	17.4494	0.000261694	0.000151421	0.00021752	0.00021752	0	2.87517	1.62316	5.09291	2.91261	1.59194	5.53737	53.9216	A11*B35*DR4	7.62	2.66	2.88 (1.62 - 5.09)	<0.001	risk
381	A2*B35*DR14	A2	B35	DR14	0.00535875	0.00425525	25.6362	27.8634	0.479155	0.397332	0.40852	0.40852	0	1.26072	0.736377	2.15844	1.27241	0.715762	2.25471	53.4996	A2*B35*DR14	5.36	4.26	1.26 (0.74 - 2.16)	0.409
198	A11*B18*DR11	A11	B18	DR11	0.0043903	0.00494448	21.0032	32.3764	0.774385	0.670449	0.781041	0.781041	0	0.887427	0.511789	1.53877	0.897762	0.491352	1.608	53.3796	A11*B18*DR11	4.39	4.94	0.89 (0.51 - 1.54)	0.781
1473	A32*B35*DR11	A32	B35	DR11	0.00415627	0.00485315	19.8836	31.7784	0.687147	0.586513	0.673474	0.673474	0	0.855807	0.488023	1.50076	0.854876	0.462741	1.54339	51.662	A32*B35*DR11	4.16	4.85	0.86 (0.49 - 1.5)	0.673
448	A2*B44*DR4	A2	B44	DR4	0.0016873	0.00636764	8.07205	41.6953	0.000346737	0.000198092	0.000132897	0.000132897	0	0.263738	0.124008	0.560917	0.259499	0.10515	0.560152	49.7674	A2*B44*DR4	1.69	6.37	0.26 (0.12 - 0.56)	<0.001	protective
918	A26*B38*DR13	A26	B38	DR13	0.00265925	0.00542998	12.7218	35.5555	0.0365597	0.0253088	0.0291121	0.0291121	0	0.488374	0.257153	0.927501	0.492917	0.239608	0.953008	48.2774	A26*B38*DR13	2.66	5.43	0.49 (0.26 - 0.93)	0.029	protective
289	A11*B52*DR15	A11	B52	DR15	0.00455391	0.00391123	21.7859	25.6107	0.706751	0.600573	0.661347	0.661347	0	1.16507	0.657246	2.06526	1.15887	0.625257	2.12967	47.3966	A11*B52*DR15	4.55	3.91	1.17 (0.66 - 2.07)	0.661
1105	A3*B18*DR16	A3	B18	DR16	0.00329898	0.00481028	15.7823	31.4977	0.277834	0.217675	0.301075	0.301075	0	0.684779	0.37371	1.25478	0.705477	0.359932	1.3316	47.2801	A3*B18*DR16	3.3	4.81	0.68 (0.37 - 1.25)	0.301
376	A2*B35*DR1	A2	B35	DR1	0.0039999	0.00426622	19.1355	27.9352	0.944315	0.827655	0.882831	0.882831	0	0.937325	0.523332	1.67881	0.928488	0.4894	1.72506	47.0707	A2*B35*DR1	4	4.27	0.94 (0.52 - 1.68)	0.883
1707	A68*B18*DR11	A68	B18	DR11	0.00459703	0.0037289	21.9922	24.4169	0.571538	0.474797	0.45739	0.45739	0	1.23388	0.692637	2.19808	1.25581	0.670473	2.34124	46.409	A68*B18*DR11	4.6	3.73	1.23 (0.69 - 2.2)	0.457
1200	A3*B51*DR11	A3	B51	DR11	0.00422239	0.00376754	20.1999	24.6698	0.818573	0.703344	0.764528	0.764528	0	1.12124	0.62196	2.02133	1.09537	0.576161	2.05687	44.8698	A3*B51*DR11	4.22	3.77	1.12 (0.62 - 2.02)	0.765
680	A24*B38*DR13	A24	B38	DR13	0.0026179	0.0048321	12.524	31.6406	0.0861974	0.0617013	0.0715061	0.0715061	0	0.540569	0.280683	1.04109	0.554866	0.266988	1.08833	44.1646	A24*B38*DR13	2.62	4.83	0.54 (0.28 - 1.04)	0.072
483	A2*B51*DR15	A2	B51	DR15	0.00857336	0.000281122	41.015	1.84079	3.70404e-12	1.22104e-12	1.25622e-13	1.25622e-13	0	30.752	7.02025	134.709	28.2874	7.34062	240.121	42.8557	A2*B51*DR15	8.57	0.28	30.75 (7.02 - 134.71)	<0.001	risk
1506	A32*B40*DR16	A32	B40	DR16	0.0031333	0.00403274	14.9897	26.4064	0.531166	0.433123	0.528193	0.528193	0	0.776264	0.411392	1.46475	0.789006	0.388043	1.54813	41.3961	A32*B40*DR16	3.13	4.03	0.78 (0.41 - 1.46)	0.528
671	A24*B35*DR4	A24	B35	DR4	0.00352328	0.0037355	16.8554	24.46	0.978192	0.853135	1	1	0	0.94299	0.506473	1.75573	0.969407	0.48821	1.8838	41.3154	A24*B35*DR4	3.52	3.74	0.94 (0.51 - 1.76)	1
432	A2*B41*DR3	A2	B41	DR3	0.0060136	0.00191532	28.7691	12.5415	0.000631953	0.000349813	0.000492445	0.000492445	0	3.15268	1.62254	6.1258	3.06555	1.54235	6.43099	41.3106	A2*B41*DR3	6.01	1.92	3.15 (1.62 - 6.13)	<0.001	risk
775	A24*B7*DR15	A24	B7	DR15	0.00374072	0.00351084	17.8956	22.989	0.965726	0.840245	0.874709	0.874709	0	1.06572	0.573869	1.97913	1.07144	0.54422	2.07775	40.8846	A24*B7*DR15	3.74	3.51	1.07 (0.57 - 1.98)	0.875
493	A2*B52*DR15	A2	B52	DR15	0.00478703	0.00258727	22.9012	16.9415	0.0729256	0.050706	0.0549422	0.0549422	0	1.85431	0.988376	3.47891	1.85578	0.947694	3.70497	39.8426	A2*B52*DR15	4.79	2.59	1.85 (0.99 - 3.48)	0.055
150	A1*B57*DR7	A1	B57	DR7	0.00388324	0.00318057	18.5774	20.8264	0.641176	0.530261	0.523863	0.523863	0	1.22179	0.652922	2.28628	1.23929	0.62945	2.42463	39.4038	A1*B57*DR7	3.88	3.18	1.22 (0.65 - 2.29)	0.524
1043	A29*B44*DR7	A29	B44	DR7	0.00367938	0.00324987	17.6022	21.2802	0.823105	0.699362	0.629413	0.629413	0	1.13265	0.601682	2.13218	1.17383	0.588847	2.3167	38.8823	A29*B44*DR7	3.68	3.25	1.13 (0.6 - 2.13)	0.629
443	A2*B44*DR13	A2	B44	DR13	0.00236024	0.0041327	11.2914	27.061	0.149625	0.108582	0.102637	0.102637	0	0.570098	0.284408	1.14277	0.55664	0.248895	1.16074	38.3523	A2*B44*DR13	2.36	4.13	0.57 (0.28 - 1.14)	0.103
629	A24*B13*DR7	A24	B13	DR7	0.00327215	0.00344116	15.654	22.5327	1	0.878138	1	1	0	0.950726	0.498321	1.81385	0.951996	0.469509	1.88442	38.1866	A24*B13*DR7	3.27	3.44	0.95 (0.5 - 1.81)	1
418	A2*B40*DR13	A2	B40	DR13	0.00158916	0.00446568	7.60252	29.2413	0.0127868	0.00789083	0.011726	0.011726	0	0.354834	0.159629	0.788748	0.376571	0.148619	0.845212	36.8438	A2*B40*DR13	1.59	4.47	0.35 (0.16 - 0.79)	0.012	protective
224	A11*B35*DR7	A11	B35	DR7	0.00351704	0.00301321	16.8255	19.7305	0.764599	0.64039	0.739326	0.739326	0	1.1678	0.608747	2.24027	1.16398	0.571983	2.34231	36.556	A11*B35*DR7	3.52	3.01	1.17 (0.61 - 2.24)	0.739
449	A2*B44*DR7	A2	B44	DR7	0.00134986	0.00458726	6.45775	30.0374	0.00456322	0.00266283	0.00190428	0.00190428	0	0.29331	0.125242	0.686916	0.272862	0.0927841	0.666939	36.4951	A2*B44*DR7	1.35	4.59	0.29 (0.13 - 0.69)	0.002	protective
481	A2*B51*DR13	A2	B51	DR13	0.00249399	0.00368674	11.9312	24.1407	0.344934	0.265586	0.313931	0.313931	0	0.675667	0.337334	1.35333	0.683594	0.311181	1.42297	36.072	A2*B51*DR13	2.49	3.69	0.68 (0.34 - 1.35)	0.314
711	A24*B44*DR16	A24	B44	DR16	0.0033868	0.00300738	16.2025	19.6923	0.852622	0.72258	0.866189	0.866189	0	1.12659	0.583176	2.17638	1.09529	0.530121	2.2273	35.8948	A24*B44*DR16	3.39	3.01	1.13 (0.58 - 2.18)	0.866
128	A1*B52*DR15	A1	B52	DR15	0.00141749	0.00444253	6.78125	29.0897	0.00776579	0.00463474	0.00610469	0.00610469	0	0.318105	0.137792	0.734373	0.329435	0.121712	0.769372	35.8709	A1*B52*DR15	1.42	4.44	0.32 (0.14 - 0.73)	0.006	protective
102	A1*B49*DR13	A1	B49	DR13	0.00346529	0.00292056	16.578	19.1238	0.732824	0.609305	0.613046	0.613046	0	1.18717	0.614332	2.29414	1.22542	0.597654	2.49274	35.7018	A1*B49*DR13	3.47	2.92	1.19 (0.61 - 2.29)	0.613
1175	A3*B44*DR4	A3	B44	DR4	0.00310035	0.00314745	14.8321	20.6095	1	0.964621	1	1	0	0.984987	0.504818	1.92188	0.977594	0.468275	1.99176	35.4416	A3*B44*DR4	3.1	3.15	0.98 (0.5 - 1.92)	1
896	A26*B27*DR1	A26	B27	DR1	0.00310518	0.00310707	14.8552	20.3451	1	0.998572	1	1	0	0.999389	0.511426	1.95293	1.02664	0.488494	2.11199	35.2003	A26*B27*DR1	3.11	3.11	1 (0.51 - 1.95)	1
367	A2*B27*DR11	A2	B27	DR11	0.00308893	0.00303351	14.7775	19.8634	1	0.957902	1	1	0	1.01833	0.518821	1.99874	1.02664	0.488494	2.11199	34.6409	A2*B27*DR11	3.09	3.03	1.02 (0.52 - 2)	1
486	A2*B51*DR4	A2	B51	DR4	0.00411343	0.00224621	19.6787	14.7082	0.106966	0.0742805	0.0863968	0.0863968	0	1.83471	0.932653	3.60923	1.8283	0.88874	3.84249	34.3868	A2*B51*DR4	4.11	2.25	1.83 (0.93 - 3.61)	0.086
1245	A3*B7*DR11	A3	B7	DR11	0.00321372	0.00267385	15.3745	17.5084	0.725657	0.597705	0.726701	0.726701	0	1.20256	0.605557	2.38814	1.14103	0.534714	2.40024	32.8828	A3*B7*DR11	3.21	2.67	1.2 (0.61 - 2.39)	0.727
1256	A3*B8*DR3	A3	B8	DR3	0.00290345	0.00283848	13.8901	18.5864	1	0.949053	1	1	0	1.02295	0.509933	2.0521	1.00856	0.467406	2.12405	32.4765	A3*B8*DR3	2.9	2.84	1.02 (0.51 - 2.05)	1
733	A24*B51*DR11	A24	B51	DR11	0.00267679	0.0029933	12.8058	19.6002	0.893757	0.755314	0.860414	0.860414	0	0.893975	0.441609	1.80973	0.889353	0.406131	1.8809	32.4059	A24*B51*DR11	2.68	2.99	0.89 (0.44 - 1.81)	0.86
383	A2*B35*DR16	A2	B35	DR16	0.00417727	0.00185599	19.9841	12.153	0.0343261	0.0217303	0.0298271	0.0298271	0	2.25595	1.10475	4.60676	2.28644	1.06329	5.13558	32.1371	A2*B35*DR16	4.18	1.86	2.26 (1.1 - 4.61)	0.03	risk
398	A2*B38*DR13	A2	B38	DR13	0.00163302	0.00369182	7.81235	24.174	0.0627359	0.0413196	0.0501146	0.0501146	0	0.441422	0.196863	0.989789	0.455365	0.176684	1.04886	31.9864	A2*B38*DR13	1.63	3.69	0.44 (0.2 - 0.99)	0.05
667	A24*B35*DR14	A24	B35	DR14	0.00325337	0.00240331	15.5641	15.7368	0.502613	0.394447	0.376562	0.376562	0	1.35486	0.671686	2.7329	1.36991	0.640629	2.92946	31.301	A24*B35*DR14	3.25	2.4	1.35 (0.67 - 2.73)	0.377
706	A24*B44*DR11	A24	B44	DR11	0.00396043	0.00186841	18.9467	12.2343	0.0550841	0.0357504	0.0435195	0.0435195	0	2.12413	1.0341	4.36314	2.17168	0.999745	4.91116	31.181	A24*B44*DR11	3.96	1.87	2.12 (1.03 - 4.36)	0.044	risk
740	A24*B51*DR4	A24	B51	DR4	0.00252039	0.00267181	12.0576	17.495	1	0.875956	1	1	0	0.943185	0.45246	1.96613	0.966076	0.420562	2.14872	29.5526	A24*B51*DR4	2.52	2.67	0.94 (0.45 - 1.97)	1
380	A2*B35*DR13	A2	B35	DR13	0.00157477	0.00330129	7.53368	21.6169	0.108638	0.0731188	0.0967094	0.0967094	0	0.47619	0.207626	1.09214	0.49691	0.191118	1.16013	29.1505	A2*B35*DR13	1.57	3.3	0.48 (0.21 - 1.09)	0.097
1203	A3*B51*DR16	A3	B51	DR16	0.000787337	0.00382788	3.76662	25.065	0.00283959	0.00150683	0.00199107	0.00199107	0	0.205059	0.0693748	0.606116	0.218367	0.0551655	0.632976	28.8316	A3*B51*DR16	0.79	3.83	0.21 (0.07 - 0.61)	0.002	protective
633	A24*B15*DR11	A24	B15	DR11	0.00192842	0.0029668	9.22558	19.4266	0.369318	0.276986	0.34015	0.34015	0	0.649325	0.296297	1.42297	0.647707	0.257846	1.50393	28.6522	A24*B15*DR11	1.93	2.97	0.65 (0.3 - 1.42)	0.34
411	A2*B39*DR16	A2	B39	DR16	0.00242388	0.00254575	11.5958	16.6695	1	0.897789	1	1	0	0.952013	0.449507	2.01627	0.966076	0.420562	2.14872	28.2654	A2*B39*DR16	2.42	2.55	0.95 (0.45 - 2.02)	1
1249	A3*B7*DR16	A3	B7	DR16	0.00395148	0.00139952	18.9039	9.16404	0.012141	0.00694776	0.0069982	0.0069982	0	2.83069	1.28493	6.23601	2.89681	1.24759	7.27675	28.0679	A3*B7*DR16	3.95	1.4	2.83 (1.28 - 6.24)	0.007	risk
1454	A32*B18*DR11	A32	B18	DR11	0.00257016	0.00236619	12.2956	15.4938	0.980413	0.828345	0.846936	0.846936	0	1.08642	0.513439	2.29885	1.09521	0.467642	2.50879	27.7894	A32*B18*DR11	2.57	2.37	1.09 (0.51 - 2.3)	0.847
359	A2*B18*DR15	A2	B18	DR15	0.00330929	0.00181989	15.8316	11.9167	0.163918	0.113096	0.126328	0.126328	0	1.82111	0.857992	3.86536	1.8276	0.81039	4.23693	27.7483	A2*B18*DR15	3.31	1.82	1.82 (0.86 - 3.87)	0.126
439	A2*B44*DR1	A2	B44	DR1	0.00280191	0.00216657	13.4043	14.1867	0.627787	0.497894	0.562319	0.562319	0	1.29407	0.612799	2.73275	1.27166	0.549838	2.92012	27.591	A2*B44*DR1	2.8	2.17	1.29 (0.61 - 2.73)	0.562
876	A25*B8*DR3	A25	B8	DR3	0.00122396	0.00326009	5.85545	21.3471	0.0462302	0.0286975	0.0490531	0.0490531	0	0.374674	0.150047	0.935578	0.390334	0.128798	1.00081	27.2025	A25*B8*DR3	1.22	3.26	0.37 (0.15 - 0.94)	0.049	protective
382	A2*B35*DR15	A2	B35	DR15	0.00318402	0.00182438	15.2324	11.9461	0.205146	0.143894	0.175279	0.175279	0	1.74764	0.81862	3.73096	1.71303	0.747803	4.01167	27.1784	A2*B35*DR15	3.18	1.82	1.75 (0.82 - 3.73)	0.175
335	A2*B14*DR1	A2	B14	DR1	0.00190587	0.0027504	9.1177	18.0096	0.47522	0.363555	0.43667	0.43667	0	0.692359	0.31187	1.53705	0.683792	0.270371	1.60455	27.1273	A2*B14*DR1	1.91	2.75	0.69 (0.31 - 1.54)	0.437
445	A2*B44*DR15	A2	B44	DR15	0.00232341	0.00242405	11.1152	15.8727	1	0.913549	1	1	0	0.958383	0.444861	2.06469	0.94086	0.39445	2.16101	26.9879	A2*B44*DR15	2.32	2.42	0.96 (0.44 - 2.06)	1
342	A2*B15*DR1	A2	B15	DR1	0.00211209	0.00253916	10.1042	16.6264	0.789598	0.643459	0.697832	0.697832	0	0.83145	0.380108	1.81872	0.804742	0.32898	1.86287	26.7307	A2*B15*DR1	2.11	2.54	0.83 (0.38 - 1.82)	0.698
608	A23*B50*DR3	A23	B50	DR3	0.00413182	0.00106333	19.7666	6.96267	0.00174957	0.000881691	0.00128653	0.00128653	0	3.89772	1.64185	9.25315	3.92241	1.59159	10.9878	26.7293	A23*B50*DR3	4.13	1.06	3.9 (1.64 - 9.25)	0.001	risk
277	A11*B51*DR11	A11	B51	DR11	0.00329576	0.00166409	15.7669	10.8965	0.115399	0.0766163	0.0807992	0.0807992	0	1.98376	0.915716	4.29752	1.99411	0.868175	4.75692	26.6634	A11*B51*DR11	3.3	1.66	1.98 (0.92 - 4.3)	0.081
22	A1*B18*DR11	A1	B18	DR11	0.00278375	0.00193327	13.3175	12.6591	0.46163	0.349778	0.433175	0.433175	0	1.44114	0.667085	3.11339	1.36968	0.584394	3.2103	25.9765	A1*B18*DR11	2.78	1.93	1.44 (0.67 - 3.11)	0.433
351	A2*B15*DR8	A2	B15	DR8	0.00206348	0.00240619	9.87166	15.7557	0.857833	0.704439	0.843027	0.843027	0	0.857275	0.386559	1.90118	0.85518	0.346611	2.00621	25.6274	A2*B15*DR8	2.06	2.41	0.86 (0.39 - 1.9)	0.843
172	A1*B8*DR11	A1	B8	DR11	0.00182582	0.00251721	8.73472	16.4827	0.568931	0.440443	0.685992	0.685992	0	0.724833	0.318876	1.64761	0.769494	0.299429	1.85109	25.2174	A1*B8*DR11	1.83	2.52	0.72 (0.32 - 1.65)	0.686
1672	A66*B41*DR13	A66	B41	DR13	0.00132318	0.00286396	6.33008	18.7532	0.128155	0.0847484	0.0702663	0.0702663	0	0.461297	0.187224	1.13657	0.43155	0.140931	1.12501	25.0833	A66*B41*DR13	1.32	2.86	0.46 (0.19 - 1.14)	0.07
1085	A3*B13*DR7	A3	B13	DR7	0.00168003	0.00259198	8.03725	16.9723	0.412723	0.306892	0.320455	0.320455	0	0.647571	0.279544	1.50011	0.643537	0.240143	1.57495	25.0096	A3*B13*DR7	1.68	2.59	0.65 (0.28 - 1.5)	0.32
1205	A3*B51*DR4	A3	B51	DR4	0.00323204	0.00143721	15.4621	9.41085	0.0697942	0.0437528	0.0606744	0.0606744	0	2.25288	1.001	5.07038	2.28509	0.935945	5.92668	24.873	A3*B51*DR4	3.23	1.44	2.25 (1 - 5.07)	0.061
205	A11*B27*DR1	A11	B27	DR1	0.0017041	0.00254949	8.15242	16.6941	0.455085	0.34197	0.320455	0.320455	0	0.667842	0.288807	1.54433	0.643537	0.240143	1.57495	24.8465	A11*B27*DR1	1.7	2.55	0.67 (0.29 - 1.54)	0.32
47	A1*B37*DR11	A1	B37	DR11	0.0032219	0.00138064	15.4136	9.04041	0.0599333	0.0369586	0.0606744	0.0606744	0	2.33794	1.02772	5.31854	2.28509	0.935945	5.92668	24.454	A1*B37*DR11	3.22	1.38	2.34 (1.03 - 5.32)	0.061
433	A2*B41*DR4	A2	B41	DR4	0.0043213	0.000506155	20.6731	3.3143	3.217e-05	1.27442e-05	7.66309e-06	7.66309e-06	0	8.57022	2.68582	27.3469	9.61698	2.86921	50.3913	23.9874	A2*B41*DR4	4.32	0.51	8.57 (2.69 - 27.35)	<0.001	risk
1124	A3*B35*DR13	A3	B35	DR13	0.0027194	0.00163964	13.0096	10.7364	0.301367	0.214432	0.30103	0.30103	0	1.66033	0.739344	3.72856	1.61917	0.668716	3.99528	23.746	A3*B35*DR13	2.72	1.64	1.66 (0.74 - 3.73)	0.301
221	A11*B35*DR16	A11	B35	DR16	0.00253191	0.00176366	12.1127	11.5484	0.498687	0.376214	0.535813	0.535813	0	1.43671	0.641071	3.21981	1.3696	0.56226	3.33626	23.6611	A11*B35*DR16	2.53	1.76	1.44 (0.64 - 3.22)	0.536
115	A1*B51*DR11	A1	B51	DR11	0.0021557	0.00203825	10.3129	13.3465	1	0.89239	1	1	0	1.05774	0.468916	2.38598	1.05295	0.412941	2.60189	23.6593	A1*B51*DR11	2.16	2.04	1.06 (0.47 - 2.39)	1
1392	A31*B40*DR4	A31	B40	DR4	0.0022365	0.0019479	10.6994	12.7548	0.900815	0.738469	0.83667	0.83667	0	1.14849	0.50918	2.59052	1.1585	0.469476	2.80516	23.4542	A31*B40*DR4	2.24	1.95	1.15 (0.51 - 2.59)	0.837
419	A2*B40*DR14	A2	B40	DR14	0.00126701	0.00263853	6.06139	17.2771	0.167328	0.111698	0.140745	0.140745	0	0.479536	0.189956	1.21057	0.482464	0.155629	1.28365	23.3385	A2*B40*DR14	1.27	2.64	0.48 (0.19 - 1.21)	0.141
1218	A3*B55*DR13	A3	B55	DR13	0.000709823	0.00304062	3.39579	19.91	0.0125921	0.00683012	0.00485734	0.00485734	0	0.232902	0.0736455	0.736549	0.204833	0.0389571	0.691239	23.3058	A3*B55*DR13	0.71	3.04	0.23 (0.07 - 0.74)	0.005	protective
1101	A3*B18*DR11	A3	B18	DR11	0.00210336	0.0020196	10.0625	13.2243	1	0.922532	1	1	0	1.04156	0.458383	2.36668	1.05295	0.412941	2.60189	23.2868	A3*B18*DR11	2.1	2.02	1.04 (0.46 - 2.37)	1
406	A2*B39*DR11	A2	B39	DR11	0.00226166	0.00186993	10.8198	12.2443	0.805694	0.647675	0.673944	0.673944	0	1.20996	0.533625	2.74352	1.25522	0.501391	3.1104	23.0641	A2*B39*DR11	2.26	1.87	1.21 (0.53 - 2.74)	0.674
1174	A3*B44*DR16	A3	B44	DR16	0.00230115	0.00182102	11.0087	11.9241	0.726262	0.574311	0.673944	0.673944	0	1.26426	0.556779	2.87073	1.25522	0.501391	3.1104	22.9328	A3*B44*DR16	2.3	1.82	1.26 (0.56 - 2.87)	0.674
476	A2*B50*DR7	A2	B50	DR7	0.00181243	0.00215413	8.67067	14.1053	0.850247	0.688317	0.835122	0.835122	0	0.841086	0.360702	1.96125	0.879708	0.335571	2.18406	22.7759	A2*B50*DR7	1.81	2.15	0.84 (0.36 - 1.96)	0.835
517	A2*B57*DR7	A2	B57	DR7	0.00184646	0.00208882	8.83344	13.6776	0.942113	0.774729	0.835122	0.835122	0	0.883754	0.378922	2.06117	0.879708	0.335571	2.18406	22.5111	A2*B57*DR7	1.85	2.09	0.88 (0.38 - 2.06)	0.835
282	A11*B51*DR4	A11	B51	DR4	0.00132574	0.00246137	6.34236	16.117	0.259033	0.179432	0.196184	0.196184	0	0.538008	0.214517	1.34933	0.512693	0.164186	1.38065	22.4594	A11*B51*DR4	1.33	2.46	0.54 (0.21 - 1.35)	0.196
1501	A32*B40*DR11	A32	B40	DR11	0.00159738	0.00224291	7.64185	14.6865	0.581696	0.444058	0.531618	0.531618	0	0.71173	0.296686	1.7074	0.729557	0.267671	1.83482	22.3284	A32*B40*DR11	1.6	2.24	0.71 (0.3 - 1.71)	0.532
482	A2*B51*DR14	A2	B51	DR14	0.00339367	0.000899221	16.2353	5.8881	0.0058567	0.00296699	0.00450058	0.00450058	0	3.78346	1.47256	9.72086	3.65843	1.35852	11.4205	22.1234	A2*B51*DR14	3.39	0.9	3.78 (1.47 - 9.72)	0.005	risk
280	A11*B51*DR15	A11	B51	DR15	0.00259621	0.00146075	12.4203	9.56498	0.254047	0.17488	0.28216	0.28216	0	1.77934	0.765099	4.1381	1.64398	0.650361	4.2518	21.9853	A11*B51*DR15	2.6	1.46	1.78 (0.77 - 4.14)	0.282
705	A24*B44*DR1	A24	B44	DR1	0.00207796	0.0018291	9.94098	11.977	0.935156	0.765853	0.830205	0.830205	0	1.13634	0.489701	2.63685	1.14089	0.44114	2.88383	21.9179	A24*B44*DR1	2.08	1.83	1.14 (0.49 - 2.64)	0.83
174	A1*B8*DR13	A1	B8	DR13	0.00231416	0.00163537	11.0709	10.7084	0.550026	0.415157	0.51959	0.51959	0	1.41603	0.610756	3.28305	1.36952	0.53796	3.4865	21.7793	A1*B8*DR13	2.31	1.64	1.42 (0.61 - 3.28)	0.52
345	A2*B15*DR13	A2	B15	DR13	0.00268716	0.00130851	12.8554	8.56809	0.147128	0.0951818	0.131008	0.131008	0	2.05645	0.865691	4.8851	1.97962	0.782107	5.25183	21.4235	A2*B15*DR13	2.69	1.31	2.06 (0.87 - 4.89)	0.131
1625	A33*B58*DR3	A33	B58	DR3	0.0018472	0.00190961	8.83701	12.5041	1	0.939674	1	1	0	0.967259	0.40842	2.29075	0.947479	0.357129	2.39819	21.3411	A33*B58*DR3	1.85	1.91	0.97 (0.41 - 2.29)	1
218	A11*B35*DR13	A11	B35	DR13	0.00177647	0.00192979	8.49864	12.6363	1	0.851791	0.826366	0.826366	0	0.920409	0.385489	2.19761	0.842053	0.302289	2.19374	21.1349	A11*B35*DR13	1.78	1.93	0.92 (0.39 - 2.2)	0.826
596	A23*B49*DR11	A23	B49	DR11	0.0023962	0.00146968	11.4634	9.62347	0.363003	0.258342	0.381065	0.381065	0	1.63193	0.692142	3.84778	1.50668	0.58039	3.96123	21.0869	A23*B49*DR11	2.4	1.47	1.63 (0.69 - 3.85)	0.381
1531	A32*B51*DR1	A32	B51	DR1	0.000842799	0.00259198	4.03195	16.9723	0.0552335	0.0325063	0.0440445	0.0440445	0	0.324587	0.109512	0.962059	0.321519	0.0786701	0.986543	21.0042	A32*B51*DR1	0.84	2.59	0.32 (0.11 - 0.96)	0.044	protective
423	A2*B40*DR4	A2	B40	DR4	0.00110107	0.00240067	5.26754	15.7196	0.171299	0.11201	0.120263	0.120263	0	0.458055	0.170636	1.2296	0.427162	0.122299	1.22135	20.9871	A2*B40*DR4	1.1	2.4	0.46 (0.17 - 1.23)	0.12
949	A26*B44*DR11	A26	B44	DR11	0.002511	0.00136871	12.0126	8.96232	0.23959	0.162336	0.187863	0.187863	0	1.83667	0.772617	4.36615	1.82691	0.705868	4.91357	20.9749	A26*B44*DR11	2.51	1.37	1.84 (0.77 - 4.37)	0.188
144	A1*B57*DR13	A1	B57	DR13	0.000663676	0.00271301	3.17503	17.7648	0.0221703	0.0121118	0.0129025	0.0129025	0	0.244125	0.0739114	0.806333	0.227662	0.0429349	0.780488	20.9398	A1*B57*DR13	0.66	2.71	0.24 (0.07 - 0.81)	0.013	protective
713	A24*B44*DR7	A24	B44	DR7	0.00130596	0.00224358	6.24771	14.6909	0.354209	0.251012	0.269931	0.269931	0	0.581542	0.227873	1.48412	0.546953	0.173751	1.49311	20.9386	A24*B44*DR7	1.31	2.24	0.58 (0.23 - 1.48)	0.27
5	A1*B13*DR7	A1	B13	DR7	0.000946806	0.002471	4.52952	16.1801	0.0982008	0.0606145	0.120263	0.120263	0	0.382582	0.134879	1.08519	0.427162	0.122299	1.22135	20.7096	A1*B13*DR7	0.95	2.47	0.38 (0.13 - 1.09)	0.12
693	A24*B40*DR11	A24	B40	DR11	0.00149851	0.00206416	7.16888	13.5161	0.63554	0.48597	0.509663	0.509663	0	0.725555	0.293119	1.79596	0.683925	0.233427	1.81245	20.685	A24*B40*DR11	1.5	2.06	0.73 (0.29 - 1.8)	0.51
1129	A3*B35*DR4	A3	B35	DR4	0.00114007	0.00232161	5.4541	15.2019	0.217418	0.145291	0.172683	0.172683	0	0.490488	0.184269	1.30558	0.455707	0.12948	1.32012	20.656	A3*B35*DR4	1.14	2.32	0.49 (0.18 - 1.31)	0.173
421	A2*B40*DR16	A2	B40	DR16	0.00158496	0.00195467	7.58245	12.7992	0.814741	0.646412	0.826366	0.826366	0	0.810559	0.329882	1.99164	0.842053	0.302289	2.19374	20.3816	A2*B40*DR16	1.58	1.95	0.81 (0.33 - 1.99)	0.826
1246	A3*B7*DR13	A3	B7	DR13	0.00156704	0.0019443	7.49672	12.7313	0.806758	0.638428	0.652054	0.652054	0	0.805661	0.326546	1.98774	0.736643	0.248653	1.98829	20.228	A3*B7*DR13	1.57	1.94	0.81 (0.33 - 1.99)	0.652
1112	A3*B27*DR11	A3	B27	DR11	0.00231855	0.00139002	11.0919	9.10183	0.351318	0.247062	0.264232	0.264232	0	1.66955	0.694317	4.01461	1.67433	0.630209	4.57528	20.1938	A3*B27*DR11	2.32	1.39	1.67 (0.69 - 4.01)	0.264
1278	A30*B18*DR3	A30	B18	DR3	0.00140468	0.00192057	6.72	12.5759	0.669217	0.510616	0.652054	0.652054	0	0.731009	0.286324	1.86632	0.736643	0.248653	1.98829	19.2959	A30*B18*DR3	1.4	1.92	0.73 (0.29 - 1.87)	0.652
694	A24*B40*DR12	A24	B40	DR12	0.00310815	0.000640378	14.8694	4.19319	0.00334541	0.00154477	0.00168823	0.00168823	0	4.86564	1.64511	14.3908	5.14522	1.63771	21.3099	19.0626	A24*B40*DR12	3.11	0.64	4.87 (1.65 - 14.39)	0.002	risk
416	A2*B40*DR11	A2	B40	DR11	0.0011191	0.00207902	5.35378	13.6134	0.316339	0.21696	0.244326	0.244326	0	0.537767	0.197721	1.46263	0.488329	0.137557	1.43596	18.9672	A2*B40*DR11	1.12	2.08	0.54 (0.2 - 1.46)	0.244
1587	A33*B35*DR11	A33	B35	DR11	0.00113811	0.00202989	5.44472	13.2917	0.357584	0.248481	0.241904	0.241904	0	0.560175	0.206492	1.51965	0.525969	0.146717	1.57345	18.7364	A33*B35*DR11	1.14	2.03	0.56 (0.21 - 1.52)	0.242
662	A24*B35*DR1	A24	B35	DR1	0.00187882	0.00147674	8.98828	9.66971	0.774219	0.602075	0.650026	0.650026	0	1.27279	0.512898	3.1585	1.23226	0.442673	3.37741	18.658	A24*B35*DR1	1.88	1.48	1.27 (0.51 - 3.16)	0.65
485	A2*B51*DR3	A2	B51	DR3	0.00207679	0.0012822	9.93535	8.39588	0.422026	0.29855	0.339682	0.339682	0	1.62099	0.646273	4.06579	1.71228	0.607955	4.99671	18.3312	A2*B51*DR3	2.08	1.28	1.62 (0.65 - 4.07)	0.34
343	A2*B15*DR11	A2	B15	DR11	0.00177215	0.001501	8.47798	9.82853	0.905912	0.722595	1	1	0	1.18097	0.470901	2.96176	1.09513	0.375293	3.08434	18.3065	A2*B15*DR11	1.77	1.5	1.18 (0.47 - 2.96)	1
672	A24*B35*DR7	A24	B35	DR7	0.000398393	0.00249603	1.90591	16.344	0.0119622	0.00595188	0.00728356	0.00728356	0	0.159276	0.0355149	0.714316	0.170764	0.0190472	0.726844	18.2499	A24*B35*DR7	0.4	2.5	0.16 (0.04 - 0.71)	0.007	protective
38	A1*B35*DR14	A1	B35	DR14	0.00277242	0.000753571	13.2633	4.93438	0.0158041	0.0080275	0.014719	0.014719	0	3.68649	1.31059	10.3696	3.56527	1.19179	12.7861	18.1976	A1*B35*DR14	2.77	0.75	3.69 (1.31 - 10.37)	0.015	risk
586	A23*B44*DR11	A23	B44	DR11	0.00177286	0.00148036	8.48138	9.69341	0.883394	0.700741	1	1	0	1.19794	0.476302	3.01292	1.09513	0.375293	3.08434	18.1748	A23*B44*DR11	1.77	1.48	1.2 (0.48 - 3.01)	1
1467	A32*B27*DR16	A32	B27	DR16	0.00263366	0.000844677	12.5994	5.53094	0.0343886	0.0186012	0.0334827	0.0334827	0	3.12355	1.14859	8.49433	2.97066	1.05253	9.53646	18.1304	A32*B27*DR16	2.63	0.84	3.12 (1.15 - 8.49)	0.033	risk
658	A24*B27*DR16	A24	B27	DR16	0.00182998	0.00140473	8.75464	9.19816	0.746643	0.573991	0.634138	0.634138	0	1.30329	0.516174	3.29067	1.36937	0.481212	3.89693	17.9528	A24*B27*DR16	1.83	1.4	1.3 (0.52 - 3.29)	0.634
666	A24*B35*DR13	A24	B35	DR13	0.00200472	0.00124942	9.5906	8.18123	0.445324	0.315591	0.339682	0.339682	0	1.60573	0.631303	4.08421	1.71228	0.607955	4.99671	17.7718	A24*B35*DR13	2	1.25	1.61 (0.63 - 4.08)	0.34
1710	A68*B18*DR16	A68	B18	DR16	0.00101973	0.0019377	4.87837	12.6881	0.324583	0.219895	0.241904	0.241904	0	0.525771	0.184944	1.4947	0.525969	0.146717	1.57345	17.5665	A68*B18*DR16	1.02	1.94	0.53 (0.18 - 1.49)	0.242
487	A2*B51*DR7	A2	B51	DR7	0.00164809	0.00141474	7.88444	9.26369	0.943415	0.752284	0.806977	0.806977	0	1.16521	0.450441	3.01421	1.21698	0.408246	3.55653	17.1481	A2*B51*DR7	1.65	1.41	1.17 (0.45 - 3.01)	0.807
798	A25*B18*DR13	A25	B18	DR13	0.00113879	0.0017867	5.44799	11.6993	0.52757	0.380825	0.333913	0.333913	0	0.636961	0.230306	1.76165	0.569883	0.157172	1.73918	17.1473	A25*B18*DR13	1.14	1.79	0.64 (0.23 - 1.76)	0.334
194	A11*B15*DR15	A11	B15	DR15	0.00273199	0.000603513	13.0698	3.95181	0.00819122	0.00385681	0.00562374	0.00562374	0	4.53647	1.47159	13.9845	4.45721	1.37593	18.7687	17.0216	A11*B15*DR15	2.73	0.6	4.54 (1.47 - 13.98)	0.006	risk
429	A2*B41*DR13	A2	B41	DR13	0.00253227	0.000691157	12.1144	4.5257	0.0226302	0.0114723	0.0248087	0.0248087	0	3.67058	1.24597	10.8134	3.29036	1.07814	11.9273	16.6401	A2*B41*DR13	2.53	0.69	3.67 (1.25 - 10.81)	0.025	risk
921	A26*B38*DR16	A26	B38	DR16	0.00219375	0.000929685	10.4949	6.08758	0.136258	0.0820954	0.128507	0.128507	0	2.36266	0.869831	6.41754	2.28375	0.751379	7.65094	16.5825	A26*B38*DR16	2.19	0.93	2.36 (0.87 - 6.42)	0.129
1271	A30*B14*DR7	A30	B14	DR7	0.000433819	0.00221249	2.07539	14.4874	0.0278792	0.0143687	0.0199872	0.0199872	0	0.195729	0.0456744	0.838758	0.195218	0.0215249	0.850592	16.5627	A30*B14*DR7	0.43	2.21	0.2 (0.05 - 0.84)	0.02	protective
720	A24*B47*DR7	A24	B47	DR7	0.00062709	0.00205923	3	13.4838	0.0843151	0.0481883	0.0749646	0.0749646	0	0.30409	0.0869727	1.06322	0.315463	0.0576336	1.14887	16.4838	A24*B47*DR7	0.63	2.06	0.3 (0.09 - 1.06)	0.075
1748	A68*B44*DR11	A68	B44	DR11	0.00183841	0.00115119	8.79495	7.538	0.482841	0.340887	0.462634	0.462634	0	1.59806	0.603646	4.23063	1.54075	0.527227	4.59323	16.333	A68*B44*DR11	1.84	1.15	1.6 (0.6 - 4.23)	0.463
534	A2*B7*DR4	A2	B7	DR4	0.000988626	0.00175825	4.72958	11.513	0.41324	0.284811	0.333913	0.333913	0	0.561846	0.192501	1.63984	0.569883	0.157172	1.73918	16.2426	A2*B7*DR4	0.99	1.76	0.56 (0.19 - 1.64)	0.334
396	A2*B38*DR11	A2	B38	DR11	0.00185203	0.00112662	8.86012	7.37713	0.449118	0.313312	0.313343	0.313343	0	1.64507	0.618892	4.37276	1.7611	0.583179	5.56863	16.2372	A2*B38*DR11	1.85	1.13	1.65 (0.62 - 4.37)	0.313
425	A2*B40*DR8	A2	B40	DR8	0.00142877	0.00140993	6.83523	9.23221	1	0.978999	1	1	0	1.01338	0.376657	2.72646	1.06464	0.336699	3.21513	16.0674	A2*B40*DR8	1.43	1.41	1.01 (0.38 - 2.73)	1
1719	A68*B35*DR11	A68	B35	DR11	0.00143367	0.00139776	6.85867	9.15256	1	0.959917	1	1	0	1.02572	0.380918	2.76204	1.06464	0.336699	3.21513	16.0112	A68*B35*DR11	1.43	1.4	1.03 (0.38 - 2.76)	1
1577	A33*B14*DR3	A33	B14	DR3	0.00166593	0.00121921	7.9698	7.98338	0.709307	0.531038	0.615272	0.615272	0	1.36701	0.511955	3.65017	1.36929	0.447637	4.18879	15.9532	A33*B14*DR3	1.67	1.22	1.37 (0.51 - 3.65)	0.615
1412	A31*B51*DR4	A31	B51	DR4	0.000789377	0.00185567	3.77638	12.1509	0.214013	0.134537	0.208548	0.208548	0	0.424932	0.133832	1.34921	0.455821	0.107076	1.50511	15.9273	A31*B51*DR4	0.79	1.86	0.42 (0.13 - 1.35)	0.209
1515	A32*B44*DR11	A32	B44	DR11	0.00120172	0.00154976	5.74904	10.1478	0.814347	0.624909	0.803509	0.803509	0	0.775155	0.278456	2.15784	0.821027	0.245061	2.49534	15.8969	A32*B44*DR11	1.2	1.55	0.78 (0.28 - 2.16)	0.804
407	A2*B39*DR12	A2	B39	DR12	0.00122919	0.00152178	5.88045	9.9646	0.875099	0.680572	0.803509	0.803509	0	0.807497	0.291208	2.23913	0.821027	0.245061	2.49534	15.8451	A2*B39*DR12	1.23	1.52	0.81 (0.29 - 2.24)	0.804
635	A24*B15*DR13	A24	B15	DR13	0.00153909	0.00125093	7.36299	8.19108	0.878905	0.682378	0.796387	0.796387	0	1.23071	0.454541	3.33226	1.1979	0.369546	3.7833	15.5541	A24*B15*DR13	1.54	1.25	1.23 (0.45 - 3.33)	0.796
170	A1*B8*DR1	A1	B8	DR1	0.0011841	0.00149425	5.66476	9.78432	0.853858	0.658539	0.803509	0.803509	0	0.792197	0.28128	2.23114	0.821027	0.245061	2.49534	15.4491	A1*B8*DR1	1.18	1.49	0.79 (0.28 - 2.23)	0.804
1729	A68*B38*DR13	A68	B38	DR13	0.000640002	0.00188518	3.06177	12.3442	0.128841	0.0756042	0.115053	0.115053	0	0.339067	0.0969584	1.18573	0.341803	0.0618669	1.26748	15.406	A68*B38*DR13	0.64	1.89	0.34 (0.1 - 1.19)	0.115
42	A1*B35*DR4	A1	B35	DR4	0.00102897	0.00159893	4.92259	10.4698	0.578592	0.415846	0.60513	0.60513	0	0.643169	0.22022	1.87842	0.684057	0.183346	2.19821	15.3924	A1*B35*DR4	1.03	1.6	0.64 (0.22 - 1.88)	0.605
1372	A31*B35*DR13	A31	B35	DR13	0.000644983	0.00185465	3.0856	12.1443	0.13982	0.0825562	0.115053	0.115053	0	0.347344	0.0995065	1.21246	0.341803	0.0618669	1.26748	15.2299	A31*B35*DR13	0.64	1.85	0.35 (0.1 - 1.21)	0.115
748	A24*B55*DR13	A24	B55	DR13	0.000942165	0.00162299	4.50732	10.6274	0.471677	0.327014	0.453809	0.453809	0	0.580115	0.19265	1.74686	0.62178	0.169222	1.94273	15.1347	A24*B55*DR13	0.94	1.62	0.58 (0.19 - 1.75)	0.454
1338	A30*B8*DR3	A30	B8	DR3	0.000418507	0.0019908	2.00214	13.0358	0.0444766	0.0231591	0.0329591	0.0329591	0	0.209889	0.047387	0.929655	0.210267	0.0230368	0.92944	15.0379	A30*B8*DR3	0.42	1.99	0.21 (0.05 - 0.93)	0.033	protective
385	A2*B35*DR4	A2	B35	DR4	0.00212468	0.000709479	10.1644	4.64567	0.072444	0.039442	0.0676876	0.0676876	0	2.99895	0.999963	8.99401	2.74086	0.85292	10.2247	14.8101	A2*B35*DR4	2.12	0.71	3 (1 - 8.99)	0.068
121	A1*B51*DR4	A1	B51	DR4	0.0012331	0.00133902	5.89915	8.76788	1	0.876907	1	1	0	0.920802	0.324036	2.61661	0.912363	0.26702	2.87236	14.667	A1*B51*DR4	1.23	1.34	0.92 (0.32 - 2.62)	1
772	A24*B7*DR11	A24	B7	DR11	0.00137979	0.00121198	6.60093	7.93605	1	0.805296	0.796387	0.796387	0	1.13865	0.40522	3.19957	1.1979	0.369546	3.7833	14.537	A24*B7*DR11	1.38	1.21	1.14 (0.41 - 3.2)	0.796
46	A1*B37*DR10	A1	B37	DR10	0.00119299	0.00131945	5.70724	8.63979	1	0.851666	1	1	0	0.904036	0.313869	2.6039	0.912363	0.26702	2.87236	14.347	A1*B37*DR10	1.19	1.32	0.9 (0.31 - 2.6)	1
932	A26*B39*DR16	A26	B39	DR16	0.000634197	0.00170434	3.034	11.16	0.186197	0.111658	0.174492	0.174492	0	0.371708	0.104433	1.32303	0.372929	0.0667652	1.41279	14.194	A26*B39*DR16	0.63	1.7	0.37 (0.1 - 1.32)	0.174
350	A2*B15*DR7	A2	B15	DR7	0.000677702	0.00166752	3.24212	10.9189	0.228628	0.140728	0.174492	0.174492	0	0.406011	0.117468	1.40331	0.372929	0.0667652	1.41279	14.161	A2*B15*DR7	0.68	1.67	0.41 (0.12 - 1.4)	0.174
499	A2*B55*DR11	A2	B55	DR11	0.000729157	0.00162883	3.48829	10.6656	0.284608	0.180481	0.174492	0.174492	0	0.447252	0.133438	1.49909	0.372929	0.0667652	1.41279	14.1539	A2*B55*DR11	0.73	1.63	0.45 (0.13 - 1.5)	0.174
163	A1*B7*DR15	A1	B7	DR15	0.00210887	0.000605492	10.0888	3.96476	0.0481879	0.0247093	0.0315875	0.0315875	0	3.48815	1.0909	11.1534	3.42653	0.987552	14.9725	14.0536	A1*B7*DR15	2.11	0.61	3.49 (1.09 - 11.15)	0.032	risk
404	A2*B39*DR1	A2	B39	DR1	0.00137893	0.00113229	6.59678	7.41421	0.921616	0.712114	0.595694	0.595694	0	1.21813	0.426395	3.47994	1.36921	0.409557	4.57808	14.011	A2*B39*DR1	1.38	1.13	1.22 (0.43 - 3.48)	0.596
148	A1*B57*DR3	A1	B57	DR3	0.00134137	0.00114258	6.41712	7.48159	0.978524	0.765223	0.785393	0.785393	0	1.17422	0.40876	3.37312	1.17339	0.325565	4.08071	13.8987	A1*B57*DR3	1.34	1.14	1.17 (0.41 - 3.37)	0.785
1345	A31*B13*DR7	A31	B13	DR7	0.00146952	0.0010333	7.03019	6.76605	0.700235	0.510719	0.595694	0.595694	0	1.42278	0.494796	4.09121	1.36921	0.409557	4.57808	13.7962	A31*B13*DR7	1.47	1.03	1.42 (0.49 - 4.09)	0.596
710	A24*B44*DR15	A24	B44	DR15	0.000254519	0.00191851	1.21762	12.5624	0.0252532	0.01206	0.00625574	0.00625574	0	0.132444	0.0206035	0.851382	0.105099	0.00247682	0.700266	13.78	A24*B44*DR15	0.25	1.92	0.13 (0.02 - 0.85)	0.006	protective
1251	A3*B7*DR4	A3	B7	DR4	0.00132547	0.00109682	6.34103	7.18199	0.942004	0.727686	0.785393	0.785393	0	1.20874	0.415147	3.51935	1.17339	0.325565	4.08071	13.523	A3*B7*DR4	1.33	1.1	1.21 (0.42 - 3.52)	0.785
400	A2*B38*DR15	A2	B38	DR15	0.00101402	0.00131142	4.85105	8.58718	0.858705	0.649582	0.788579	0.788579	0	0.772989	0.253766	2.35458	0.760173	0.200001	2.52769	13.4382	A2*B38*DR15	1.01	1.31	0.77 (0.25 - 2.35)	0.789
1289	A30*B35*DR3	A30	B35	DR3	0.000820753	0.001442	3.92648	9.44218	0.499997	0.341335	0.576332	0.576332	0	0.568825	0.175216	1.84664	0.608023	0.136712	2.18024	13.3687	A30*B35*DR3	0.82	1.44	0.57 (0.18 - 1.85)	0.576
447	A2*B44*DR3	A2	B44	DR3	0.00155288	0.000892427	7.42897	5.84361	0.461001	0.309993	0.413207	0.413207	0	1.74121	0.588717	5.14988	1.59762	0.459418	5.75741	13.2726	A2*B44*DR3	1.55	0.89	1.74 (0.59 - 5.15)	0.413
386	A2*B35*DR7	A2	B35	DR7	0.00103837	0.00125807	4.96755	8.23785	0.952283	0.734924	1	1	0	0.825183	0.270852	2.51402	0.855332	0.220014	2.96753	13.2054	A2*B35*DR7	1.04	1.26	0.83 (0.27 - 2.51)	1
14	A1*B15*DR13	A1	B15	DR13	0.000804596	0.00142093	3.84919	9.30428	0.501322	0.341248	0.576332	0.576332	0	0.565895	0.172432	1.85718	0.608023	0.136712	2.18024	13.1535	A1*B15*DR13	0.8	1.42	0.57 (0.17 - 1.86)	0.576
88	A1*B44*DR11	A1	B44	DR11	0.000945183	0.00131498	4.52175	8.61046	0.770325	0.567683	0.788579	0.788579	0	0.718517	0.230045	2.2442	0.760173	0.200001	2.52769	13.1322	A1*B44*DR11	0.95	1.31	0.72 (0.23 - 2.24)	0.789
374	A2*B27*DR4	A2	B27	DR4	0.00137152	0.000994434	6.56137	6.51156	0.761195	0.559178	0.595694	0.595694	0	1.37972	0.466292	4.08249	1.36921	0.409557	4.57808	13.0729	A2*B27*DR4	1.37	0.99	1.38 (0.47 - 4.08)	0.596
1123	A3*B35*DR11	A3	B35	DR11	3.92442e-05	0.00196536	0.187744	12.8692	0.0068345	0.00283463	0.00104909	0.00104909	0	0.0199295	0.000209232	1.89829	0	0	0.448529	13.0569	A3*B35*DR11	0.04	1.97	0.02 (0 - 1.9)	0.001	protective
1198	A3*B51*DR1	A3	B51	DR1	0.00101597	0.00124088	4.8604	8.12526	0.945445	0.726701	1	1	0	0.818568	0.265874	2.52019	0.855332	0.220014	2.96753	12.9857	A3*B51*DR1	1.02	1.24	0.82 (0.27 - 2.52)	1
1125	A3*B35*DR14	A3	B35	DR14	0.00154431	0.000850091	7.38799	5.56639	0.424447	0.280072	0.413207	0.413207	0	1.81791	0.604713	5.46505	1.59762	0.459418	5.75741	12.9544	A3*B35*DR14	1.54	0.85	1.82 (0.6 - 5.47)	0.413
220	A11*B35*DR15	A11	B35	DR15	0.00206097	0.000459548	9.85969	3.00912	0.0265818	0.0124206	0.0204895	0.0204895	0	4.49198	1.2348	16.341	4.56931	1.17569	25.8509	12.8688	A11*B35*DR15	2.06	0.46	4.49 (1.23 - 16.34)	0.02	risk
299	A11*B55*DR15	A11	B55	DR15	0.000565752	0.00154001	2.70656	10.084	0.214117	0.127123	0.260517	0.260517	0	0.36701	0.0958812	1.40483	0.410282	0.0725154	1.59458	12.7906	A11*B55*DR15	0.57	1.54	0.37 (0.1 - 1.4)	0.261
428	A2*B41*DR11	A2	B41	DR11	0.000722937	0.00140133	3.45853	9.17593	0.433136	0.28516	0.259258	0.259258	0	0.515543	0.149599	1.77664	0.455935	0.0793501	1.82818	12.6345	A2*B41*DR11	0.72	1.4	0.52 (0.15 - 1.78)	0.259
338	A2*B14*DR13	A2	B14	DR13	0.000682982	0.00140573	3.26738	9.20473	0.390204	0.251771	0.259258	0.259258	0	0.485504	0.13734	1.71628	0.455935	0.0793501	1.82818	12.4721	A2*B14*DR13	0.68	1.41	0.49 (0.14 - 1.72)	0.259
304	A11*B56*DR1	A11	B56	DR1	0.000431054	0.00158654	2.06216	10.3886	0.121923	0.0666827	0.0847912	0.0847912	0	0.271381	0.060876	1.20979	0.27347	0.029122	1.2841	12.4508	A11*B56*DR1	0.43	1.59	0.27 (0.06 - 1.21)	0.085
1038	A29*B44*DR13	A29	B44	DR13	0.00083612	0.00126079	4	8.25562	0.696557	0.496946	0.771444	0.771444	0	0.662892	0.200736	2.18908	0.684123	0.150664	2.55551	12.2556	A29*B44*DR13	0.84	1.26	0.66 (0.2 - 2.19)	0.771
120	A1*B51*DR16	A1	B51	DR16	0.00080346	0.00128058	3.84375	8.38524	0.635218	0.444843	0.771444	0.771444	0	0.62712	0.187403	2.09858	0.684123	0.150664	2.55551	12.229	A1*B51*DR16	0.8	1.28	0.63 (0.19 - 2.1)	0.771
803	A25*B18*DR7	A25	B18	DR7	0.00105535	0.00107745	5.04881	7.05515	1	0.971628	1	1	0	0.97947	0.312268	3.07224	0.977641	0.244531	3.58091	12.104	A25*B18*DR7	1.06	1.08	0.98 (0.31 - 3.07)	1
39	A1*B35*DR15	A1	B35	DR15	0.000107579	0.00176909	0.51466	11.584	0.0171369	0.00747389	0.0105967	0.0105967	0	0.0607095	0.00372	0.990763	0.113871	0.0026676	0.770235	12.0987	A1*B35*DR15	0.11	1.77	0.06 (0 - 0.99)	0.011	protective
477	A2*B51*DR1	A2	B51	DR1	0.000396309	0.00155634	1.89594	10.1909	0.114757	0.0616912	0.0847912	0.0847912	0	0.254346	0.0539483	1.19915	0.27347	0.029122	1.2841	12.0869	A2*B51*DR1	0.4	1.56	0.25 (0.05 - 1.2)	0.085
384	A2*B35*DR3	A2	B35	DR3	0.00188587	0.000444835	9.022	2.91278	0.0410856	0.0194988	0.0360397	0.0360397	0	4.2456	1.13257	15.9152	4.11155	1.02539	23.6227	11.9348	A2*B35*DR3	1.89	0.44	4.25 (1.13 - 15.92)	0.036	risk
36	A1*B35*DR12	A1	B35	DR12	0.000909727	0.00115092	4.35213	7.53623	0.921959	0.69526	0.771444	0.771444	0	0.790243	0.242677	2.57331	0.684123	0.150664	2.55551	11.8884	A1*B35*DR12	0.91	1.15	0.79 (0.24 - 2.57)	0.771
268	A11*B49*DR11	A11	B49	DR11	0.00121045	0.000929543	5.79078	6.08665	0.870884	0.64808	0.575971	0.575971	0	1.30256	0.417253	4.06628	1.36914	0.365776	5.12479	11.8774	A11*B49*DR11	1.21	0.93	1.3 (0.42 - 4.07)	0.576
689	A24*B39*DR16	A24	B39	DR16	0.00150043	0.000708542	7.17804	4.63953	0.319583	0.197067	0.381181	0.381181	0	2.11931	0.658975	6.81582	1.91741	0.523509	7.66645	11.8176	A24*B39*DR16	1.5	0.71	2.12 (0.66 - 6.82)	0.381
995	A26*B7*DR15	A26	B7	DR15	0.00101643	0.00106092	4.86258	6.94692	1	0.942197	1	1	0	0.958015	0.300478	3.05445	0.977641	0.244531	3.58091	11.8095	A26*B7*DR15	1.02	1.06	0.96 (0.3 - 3.05)	1
467	A2*B49*DR11	A2	B49	DR11	0.00143743	0.000741789	6.87669	4.85723	0.400053	0.25545	0.381181	0.381181	0	1.93915	0.6065	6.19997	1.91741	0.523509	7.66645	11.7339	A2*B49*DR11	1.44	0.74	1.94 (0.61 - 6.2)	0.381
526	A2*B7*DR10	A2	B7	DR10	0.0010624	0.000985689	5.0825	6.45429	1	0.899365	1	1	0	1.0779	0.336915	3.44858	1.14074	0.275223	4.48913	11.5368	A2*B7*DR10	1.06	0.99	1.08 (0.34 - 3.45)	1
1110	A3*B27*DR1	A3	B27	DR1	0.00178691	0.000448012	8.5486	2.93358	0.0556569	0.026924	0.0360397	0.0360397	0	3.99389	1.05972	15.0523	4.11155	1.02539	23.6227	11.4822	A3*B27*DR1	1.79	0.45	3.99 (1.06 - 15.05)	0.036	risk
796	A25*B18*DR1	A25	B18	DR1	0.00160415	0.000563617	7.67424	3.69056	0.153307	0.0839183	0.140417	0.140417	0	2.84913	0.822736	9.86655	2.74013	0.733573	12.4451	11.3648	A25*B18*DR1	1.6	0.56	2.85 (0.82 - 9.87)	0.14
1243	A3*B7*DR1	A3	B7	DR1	0.000547466	0.00131616	2.61908	8.61819	0.326139	0.19912	0.259258	0.259258	0	0.415638	0.104206	1.65782	0.455935	0.0793501	1.82818	11.2373	A3*B7*DR1	0.55	1.32	0.42 (0.1 - 1.66)	0.259
1247	A3*B7*DR14	A3	B7	DR14	0.00123059	0.000814674	5.88714	5.33449	0.694395	0.486898	0.543734	0.543734	0	1.51116	0.467978	4.87971	1.64317	0.417558	6.81061	11.2216	A3*B7*DR14	1.23	0.81	1.51 (0.47 - 4.88)	0.544
973	A26*B51*DR15	A26	B51	DR15	0.00124641	0.000802321	5.96284	5.2536	0.659864	0.45777	0.543734	0.543734	0	1.5542	0.480732	5.0247	1.64317	0.417558	6.81061	11.2164	A26*B51*DR15	1.25	0.8	1.55 (0.48 - 5.02)	0.544
1099	A3*B15*DR4	A3	B15	DR4	0.000650333	0.00121135	3.1112	7.93195	0.521803	0.344479	0.375217	0.375217	0	0.536564	0.144534	1.99192	0.512999	0.0876093	2.13878	11.0431	A3*B15*DR4	0.65	1.21	0.54 (0.14 - 1.99)	0.375
1073	A29*B7*DR7	A29	B7	DR7	0.000218602	0.00151961	1.04579	9.9504	0.0585561	0.0280244	0.0306345	0.0306345	0	0.143667	0.0191508	1.07777	0.136736	0.00315337	0.961546	10.9962	A29*B7*DR7	0.22	1.52	0.14 (0.02 - 1.08)	0.031	protective
1477	A32*B35*DR16	A32	B35	DR16	0.000305918	0.00145045	1.46351	9.49756	0.103125	0.0528911	0.05217	0.05217	0	0.210671	0.0369431	1.20136	0.151935	0.00346921	1.097	10.9611	A32*B35*DR16	0.31	1.45	0.21 (0.04 - 1.2)	0.052
529	A2*B7*DR13	A2	B7	DR13	0.000279342	0.00146199	1.33637	9.57308	0.089443	0.0449644	0.0306345	0.0306345	0	0.190844	0.0312218	1.16654	0.136736	0.00315337	0.961546	10.9095	A2*B7*DR13	0.28	1.46	0.19 (0.03 - 1.17)	0.031	protective
1474	A32*B35*DR13	A32	B35	DR13	0.00119372	0.000783621	5.71078	5.13115	0.696663	0.485537	0.543734	0.543734	0	1.52397	0.462329	5.02344	1.64317	0.417558	6.81061	10.8419	A32*B35*DR13	1.19	0.78	1.52 (0.46 - 5.02)	0.544
970	A26*B51*DR1	A26	B51	DR1	0.00152478	0.000539653	7.29455	3.53365	0.171129	0.0936643	0.220929	0.220929	0	2.82827	0.793555	10.0801	2.39715	0.609001	11.1747	10.8282	A26*B51*DR1	1.52	0.54	2.83 (0.79 - 10.08)	0.221
881	A26*B13*DR7	A26	B13	DR7	0.00112102	0.00082528	5.36294	5.40393	0.844599	0.613784	0.751598	0.751598	0	1.35875	0.411199	4.48979	1.36906	0.314914	5.9531	10.7669	A26*B13*DR7	1.12	0.83	1.36 (0.41 - 4.49)	0.752
669	A24*B35*DR16	A24	B35	DR16	0.000360045	0.00137924	1.72246	9.03128	0.15229	0.0817988	0.133043	0.133043	0	0.260779	0.0510919	1.33105	0.303902	0.0319361	1.46923	10.7537	A24*B35*DR16	0.36	1.38	0.26 (0.05 - 1.33)	0.133
647	A24*B18*DR15	A24	B18	DR15	0.000819421	0.00103819	3.92011	6.79805	0.948326	0.708275	0.769281	0.769281	0	0.789109	0.227542	2.73661	0.781966	0.167765	3.07793	10.7182	A24*B18*DR15	0.82	1.04	0.79 (0.23 - 2.74)	0.769
1176	A3*B44*DR7	A3	B44	DR7	0.000575232	0.0012121	2.75191	7.93684	0.434801	0.275364	0.375217	0.375217	0	0.474271	0.120318	1.86948	0.512999	0.0876093	2.13878	10.6887	A3*B44*DR7	0.58	1.21	0.47 (0.12 - 1.87)	0.375
1066	A29*B7*DR10	A29	B7	DR10	0.00141219	0.000598589	6.75593	3.91956	0.278199	0.16321	0.220929	0.220929	0	2.36112	0.679837	8.20036	2.39715	0.609001	11.1747	10.6755	A29*B7*DR10	1.41	0.6	2.36 (0.68 - 8.2)	0.221
1405	A31*B51*DR11	A31	B51	DR11	0.00155228	0.000490023	7.42608	3.20867	0.130179	0.0681566	0.107454	0.107454	0	3.17113	0.855681	11.7521	3.1966	0.729294	19.1658	10.6348	A31*B51*DR11	1.55	0.49	3.17 (0.86 - 11.75)	0.107
1734	A68*B39*DR16	A68	B39	DR16	0.000989867	0.000892327	4.73552	5.84296	1	0.866639	1	1	0	1.10942	0.330008	3.72964	1.14074	0.275223	4.48913	10.5785	A68*B39*DR16	0.99	0.89	1.11 (0.33 - 3.73)	1
532	A2*B7*DR16	A2	B7	DR16	0.00153422	0.000489117	7.33973	3.20274	0.136111	0.0714884	0.107454	0.107454	0	3.14001	0.844605	11.6737	3.1966	0.729294	19.1658	10.5425	A2*B7*DR16	1.53	0.49	3.14 (0.84 - 11.67)	0.107
442	A2*B44*DR12	A2	B44	DR12	0.000711166	0.00108802	3.40222	7.12432	0.735192	0.515439	0.533833	0.533833	0	0.65339	0.179465	2.37883	0.586367	0.0977768	2.57031	10.5265	A2*B44*DR12	0.71	1.09	0.65 (0.18 - 2.38)	0.534
572	A23*B38*DR13	A23	B38	DR13	0.00104048	0.000838784	4.97765	5.49236	0.971257	0.72706	0.751598	0.751598	0	1.24071	0.368681	4.17534	1.36906	0.314914	5.9531	10.47	A23*B38*DR13	1.04	0.84	1.24 (0.37 - 4.18)	0.752
11	A1*B14*DR7	A1	B14	DR7	0.00103087	0.000833952	4.93167	5.46072	0.97777	0.732323	0.751598	0.751598	0	1.23637	0.365694	4.18001	1.36906	0.314914	5.9531	10.3924	A1*B14*DR7	1.03	0.83	1.24 (0.37 - 4.18)	0.752
358	A2*B18*DR14	A2	B18	DR14	0.000349058	0.00132784	1.66989	8.6947	0.165199	0.0886825	0.133043	0.133043	0	0.262619	0.0501132	1.37626	0.303902	0.0319361	1.46923	10.3646	A2*B18*DR14	0.35	1.33	0.26 (0.05 - 1.38)	0.133
1139	A3*B38*DR13	A3	B38	DR13	0.000525492	0.00119039	2.51396	7.7947	0.39859	0.246217	0.375217	0.375217	0	0.441151	0.106409	1.82892	0.512999	0.0876093	2.13878	10.3087	A3*B38*DR13	0.53	1.19	0.44 (0.11 - 1.83)	0.375
911	A26*B35*DR7	A26	B35	DR7	0.00105135	0.000801195	5.02966	5.24623	0.903677	0.662137	0.751598	0.751598	0	1.31256	0.386075	4.46235	1.36906	0.314914	5.9531	10.2759	A26*B35*DR7	1.05	0.8	1.31 (0.39 - 4.46)	0.752
325	A11*B8*DR3	A11	B8	DR3	0.00156821	0.000420101	7.5023	2.75082	0.0907585	0.0446744	0.0627071	0.0627071	0	3.73722	0.938309	14.8851	3.65397	0.876425	21.3945	10.2531	A11*B8*DR3	1.57	0.42	3.74 (0.94 - 14.89)	0.063
924	A26*B38*DR7	A26	B38	DR7	0.00027999	0.00134869	1.33947	8.8312	0.119039	0.0606007	0.05217	0.05217	0	0.20738	0.0336749	1.2771	0.151935	0.00346921	1.097	10.1707	A26*B38*DR7	0.28	1.35	0.21 (0.03 - 1.28)	0.052
1472	A32*B35*DR1	A32	B35	DR1	0.000476909	0.00120255	2.28153	7.87431	0.33847	0.202309	0.20708	0.20708	0	0.396293	0.0907429	1.73069	0.341941	0.0353492	1.71449	10.1558	A32*B35*DR1	0.48	1.2	0.4 (0.09 - 1.73)	0.207
61	A1*B38*DR4	A1	B38	DR4	0.000739291	0.00101067	3.53677	6.61788	0.87364	0.63346	0.769281	0.769281	0	0.731285	0.200992	2.66069	0.781966	0.167765	3.07793	10.1547	A1*B38*DR4	0.74	1.01	0.73 (0.2 - 2.66)	0.769
37	A1*B35*DR13	A1	B35	DR13	0.00102352	0.000794107	4.8965	5.19981	0.93184	0.686013	0.751598	0.751598	0	1.28919	0.375013	4.43185	1.36906	0.314914	5.9531	10.0963	A1*B35*DR13	1.02	0.79	1.29 (0.38 - 4.43)	0.752
975	A26*B51*DR3	A26	B51	DR3	0.000432177	0.00121606	2.06753	7.96277	0.286365	0.165772	0.20708	0.20708	0	0.355112	0.0768694	1.6405	0.341941	0.0353492	1.71449	10.0303	A26*B51*DR3	0.43	1.22	0.36 (0.08 - 1.64)	0.207
1102	A3*B18*DR13	A3	B18	DR13	0.000610465	0.00108138	2.92046	7.0809	0.607571	0.404398	0.533833	0.533833	0	0.564256	0.144306	2.20632	0.586367	0.0977768	2.57031	10.0014	A3*B18*DR13	0.61	1.08	0.56 (0.14 - 2.21)	0.534
1532	A32*B51*DR11	A32	B51	DR11	0.00127184	0.000594008	6.08448	3.88956	0.378265	0.229447	0.339606	0.339606	0	2.14257	0.59992	7.65201	2.05431	0.486865	9.90349	9.97404	A32*B51*DR11	1.27	0.59	2.14 (0.6 - 7.65)	0.34
1266	A30*B13*DR8	A30	B13	DR8	0.00062709	0.00106264	3	6.95814	0.651348	0.439621	0.533833	0.533833	0	0.58987	0.152268	2.2851	0.586367	0.0977768	2.57031	9.95814	A30*B13*DR8	0.63	1.06	0.59 (0.15 - 2.29)	0.534
296	A11*B55*DR1	A11	B55	DR1	0.00129829	0.000564111	6.211	3.6938	0.324911	0.191477	0.339606	0.339606	0	2.30316	0.635023	8.35335	2.05431	0.486865	9.90349	9.9048	A11*B55*DR1	1.3	0.56	2.3 (0.64 - 8.35)	0.34
1534	A32*B51*DR13	A32	B51	DR13	0.000883489	0.000861319	4.22661	5.63991	1	0.968475	1	1	0	1.02576	0.290519	3.62176	0.9124	0.189279	3.8496	9.86653	A32*B51*DR13	0.88	0.86	1.03 (0.29 - 3.62)	1
660	A24*B27*DR4	A24	B27	DR4	0.000622379	0.00103872	2.97746	6.80151	0.673309	0.455983	0.533833	0.533833	0	0.598932	0.153337	2.33942	0.586367	0.0977768	2.57031	9.77897	A24*B27*DR4	0.62	1.04	0.6 (0.15 - 2.34)	0.534
1359	A31*B18*DR11	A31	B18	DR11	0.000596391	0.00105609	2.85313	6.91525	0.617415	0.410189	0.533833	0.533833	0	0.564458	0.142059	2.24283	0.586367	0.0977768	2.57031	9.76838	A31*B18*DR11	0.6	1.06	0.56 (0.14 - 2.24)	0.534
1409	A31*B51*DR15	A31	B51	DR15	0.000154961	0.00135567	0.741335	8.87694	0.0655829	0.0301721	0.05217	0.05217	0	0.114169	0.0106743	1.22112	0.151935	0.00346921	1.097	9.61827	A31*B51*DR15	0.15	1.36	0.11 (0.01 - 1.22)	0.052
663	A24*B35*DR10	A24	B35	DR10	0.00163704	0.000264771	7.83162	1.73372	0.0310095	0.0129765	0.0218981	0.0218981	0	6.19137	1.19439	32.0941	5.48222	1.09323	52.9855	9.56534	A24*B35*DR10	1.64	0.26	6.19 (1.19 - 32.09)	0.022	risk
1714	A68*B27*DR15	A68	B27	DR15	0.000557548	0.00105305	2.66731	6.89534	0.568891	0.369616	0.533833	0.533833	0	0.5292	0.128713	2.17579	0.586367	0.0977768	2.57031	9.56265	A68*B27*DR15	0.56	1.05	0.53 (0.13 - 2.18)	0.534
892	A26*B18*DR11	A26	B18	DR11	0.00122149	0.000567283	5.84359	3.71457	0.391305	0.236082	0.339606	0.339606	0	2.15463	0.586531	7.91509	2.05431	0.486865	9.90349	9.55815	A26*B18*DR11	1.22	0.57	2.15 (0.59 - 7.92)	0.34
245	A11*B40*DR11	A11	B40	DR11	0.00066484	0.00097109	3.18059	6.3587	0.820195	0.578756	0.742076	0.742076	0	0.684423	0.178032	2.63118	0.684189	0.110687	3.20523	9.53929	A11*B40*DR11	0.66	0.97	0.68 (0.18 - 2.63)	0.742
1722	A68*B35*DR15	A68	B35	DR15	0.000273458	0.0012321	1.30822	8.06779	0.154959	0.0796052	0.0886805	0.0886805	0	0.221731	0.0349441	1.40696	0.170938	0.00385535	1.27574	9.37601	A68*B35*DR15	0.27	1.23	0.22 (0.03 - 1.41)	0.089
747	A24*B55*DR11	A24	B55	DR11	0.000857904	0.000800068	4.10421	5.23884	1	0.915625	1	1	0	1.07235	0.294434	3.90559	1.09505	0.217172	5.09043	9.34306	A24*B55*DR11	0.86	0.8	1.07 (0.29 - 3.91)	1
145	A1*B57*DR14	A1	B57	DR14	0.000630702	0.000956945	3.01728	6.26608	0.789357	0.548813	0.742076	0.742076	0	0.658863	0.166766	2.60305	0.684189	0.110687	3.20523	9.28336	A1*B57*DR14	0.63	0.96	0.66 (0.17 - 2.6)	0.742
1210	A3*B52*DR15	A3	B52	DR15	0.000248253	0.00122991	1.18764	8.05348	0.140222	0.0705884	0.0886805	0.0886805	0	0.201648	0.0293589	1.38499	0.170938	0.00385535	1.27574	9.24113	A3*B52*DR15	0.25	1.23	0.2 (0.03 - 1.38)	0.089
1410	A31*B51*DR16	A31	B51	DR16	0.000923407	0.000735924	4.41758	4.81883	0.990284	0.729784	1	1	0	1.255	0.344913	4.5664	1.09505	0.217172	5.09043	9.23641	A31*B51*DR16	0.92	0.74	1.25 (0.34 - 4.57)	1
1569	A32*B8*DR3	A32	B8	DR3	0.00057134	0.000992471	2.73329	6.4987	0.657949	0.437712	0.742076	0.742076	0	0.575432	0.139996	2.36523	0.684189	0.110687	3.20523	9.23199	A32*B8*DR3	0.57	0.99	0.58 (0.14 - 2.37)	0.742
525	A2*B7*DR1	A2	B7	DR1	0.000276343	0.00119911	1.32202	7.8518	0.170221	0.0880332	0.0886805	0.0886805	0	0.230243	0.0364585	1.45403	0.170938	0.00385535	1.27574	9.17382	A2*B7*DR1	0.28	1.2	0.23 (0.04 - 1.45)	0.089
1172	A3*B44*DR13	A3	B44	DR13	0.0003546	0.00113928	1.69641	7.46	0.263877	0.146512	0.318359	0.318359	0	0.311005	0.0586864	1.64816	0.390844	0.0395995	2.05381	9.15641	A3*B44*DR13	0.35	1.14	0.31 (0.06 - 1.65)	0.318
1094	A3*B15*DR13	A3	B15	DR13	0.000601921	0.000941023	2.87959	6.16182	0.768272	0.52775	0.742076	0.742076	0	0.639429	0.157742	2.59201	0.684189	0.110687	3.20523	9.04141	A3*B15*DR13	0.6	0.94	0.64 (0.16 - 2.59)	0.742
521	A2*B58*DR13	A2	B58	DR13	0.00020903	0.00122258	1	8.00547	0.120274	0.0586105	0.0886805	0.0886805	0	0.170801	0.0213564	1.36601	0.170938	0.00385535	1.27574	9.00547	A2*B58*DR13	0.21	1.22	0.17 (0.02 - 1.37)	0.089
1127	A3*B35*DR16	A3	B35	DR16	0.00121714	0.000476431	5.82279	3.11967	0.294539	0.165478	0.180389	0.180389	0	2.5566	0.645955	10.1186	2.7394	0.584688	16.9361	8.94245	A3*B35*DR16	1.22	0.48	2.56 (0.65 - 10.12)	0.18
700	A24*B40*DR4	A24	B40	DR4	0.000971308	0.000644403	4.64674	4.21955	0.783628	0.538747	0.506757	0.506757	0	1.50779	0.403372	5.63607	1.71153	0.368185	8.63046	8.86629	A24*B40*DR4	0.97	0.64	1.51 (0.4 - 5.64)	0.507
656	A24*B27*DR13	A24	B27	DR13	0.000457019	0.00101676	2.18638	6.65775	0.475653	0.29195	0.318359	0.318359	0	0.449233	0.0974481	2.07095	0.390844	0.0395995	2.05381	8.84413	A24*B27*DR13	0.46	1.02	0.45 (0.1 - 2.07)	0.318
33	A1*B35*DR1	A1	B35	DR1	0.00127036	0.000411717	6.07742	2.69592	0.200121	0.104564	0.180389	0.180389	0	3.08818	0.735537	12.9658	2.7394	0.584688	16.9361	8.77335	A1*B35*DR1	1.27	0.41	3.09 (0.74 - 12.97)	0.18
535	A2*B7*DR7	A2	B7	DR7	0.00075187	0.000784971	3.59694	5.13999	1	0.950003	1	1	0	0.957799	0.248825	3.68684	1.09505	0.217172	5.09043	8.73694	A2*B7*DR7	0.75	0.78	0.96 (0.25 - 3.69)	1
920	A26*B38*DR15	A26	B38	DR15	0.000515676	0.00094521	2.467	6.18924	0.636061	0.413684	0.480531	0.480531	0	0.545333	0.124606	2.38662	0.456048	0.044997	2.55181	8.65623	A26*B38*DR15	0.52	0.95	0.55 (0.12 - 2.39)	0.481
375	A2*B27*DR8	A2	B27	DR8	0.000621705	0.000855922	2.97424	5.60458	0.91878	0.654346	0.742076	0.742076	0	0.726187	0.177902	2.96426	0.684189	0.110687	3.20523	8.57881	A2*B27*DR8	0.62	0.86	0.73 (0.18 - 2.96)	0.742
777	A24*B7*DR3	A24	B7	DR3	0.000592055	0.000871003	2.83239	5.70333	0.850913	0.592936	0.742076	0.742076	0	0.679549	0.1634	2.82611	0.684189	0.110687	3.20523	8.53572	A24*B7*DR3	0.59	0.87	0.68 (0.16 - 2.83)	0.742
738	A24*B51*DR16	A24	B51	DR16	0.00098338	0.000579338	4.70449	3.7935	0.66819	0.437728	0.506757	0.506757	0	1.69811	0.438892	6.57011	1.71153	0.368185	8.63046	8.49799	A24*B51*DR16	0.98	0.58	1.7 (0.44 - 6.57)	0.507
1298	A30*B39*DR16	A30	B39	DR16	0.000307867	0.00106891	1.47284	6.99922	0.264414	0.143207	0.14991	0.14991	0	0.287801	0.0486687	1.7019	0.195386	0.00433818	1.52166	8.47205	A30*B39*DR16	0.31	1.07	0.29 (0.05 - 1.7)	0.15
413	A2*B39*DR4	A2	B39	DR4	0.000699785	0.000766453	3.34777	5.01873	1	0.897319	1	1	0	0.912957	0.228855	3.64201	0.82114	0.127485	4.22285	8.3665	A2*B39*DR4	0.7	0.77	0.91 (0.23 - 3.64)	1
685	A24*B38*DR7	A24	B38	DR7	0.00028261	0.00106634	1.35201	6.98242	0.242324	0.128514	0.14991	0.14991	0	0.264819	0.0419737	1.67079	0.195386	0.00433818	1.52166	8.33442	A24*B38*DR7	0.28	1.07	0.26 (0.04 - 1.67)	0.15
251	A11*B40*DR4	A11	B40	DR4	0.000611548	0.00082474	2.92565	5.4004	0.949998	0.679111	1	1	0	0.741346	0.178601	3.07722	0.82114	0.127485	4.22285	8.32604	A11*B40*DR4	0.61	0.82	0.74 (0.18 - 3.08)	1
346	A2*B15*DR14	A2	B15	DR14	0.000647077	0.000798715	3.09562	5.22999	1	0.76857	1	1	0	0.810024	0.19855	3.30466	0.82114	0.127485	4.22285	8.32561	A2*B15*DR14	0.65	0.8	0.81 (0.2 - 3.3)	1
159	A1*B58*DR7	A1	B58	DR7	0.000480833	0.000906516	2.30031	5.93587	0.632929	0.406265	0.480531	0.480531	0	0.530193	0.115647	2.43071	0.456048	0.044997	2.55181	8.23618	A1*B58*DR7	0.48	0.91	0.53 (0.12 - 2.43)	0.481
468	A2*B49*DR13	A2	B49	DR13	0.00111739	0.000441426	5.34561	2.89046	0.334091	0.187241	0.294782	0.294782	0	2.53304	0.60529	10.6004	2.28241	0.443805	14.7047	8.23607	A2*B49*DR13	1.12	0.44	2.53 (0.61 - 10.6)	0.295
261	A11*B44*DR3	A11	B44	DR3	0.00032717	0.00101776	1.56518	6.66427	0.31982	0.177707	0.318359	0.318359	0	0.321239	0.0563087	1.83266	0.390844	0.0395995	2.05381	8.22945	A11*B44*DR3	0.33	1.02	0.32 (0.06 - 1.83)	0.318
536	A2*B7*DR8	A2	B7	DR8	0.000266085	0.0010594	1.27295	6.93698	0.231403	0.121096	0.14991	0.14991	0	0.250966	0.0379043	1.66165	0.195386	0.00433818	1.52166	8.20993	A2*B7*DR8	0.27	1.06	0.25 (0.04 - 1.66)	0.15
1508	A32*B40*DR4	A32	B40	DR4	0.00066267	0.000767071	3.17021	5.02278	1	0.838186	1	1	0	0.863807	0.21165	3.52546	0.82114	0.127485	4.22285	8.19299	A32*B40*DR4	0.66	0.77	0.86 (0.21 - 3.53)	1
639	A24*B15*DR4	A24	B15	DR4	0.000697226	0.000735231	3.33553	4.81429	1	0.940583	1	1	0	0.948272	0.234589	3.83317	0.82114	0.127485	4.22285	8.14982	A24*B15*DR4	0.7	0.74	0.95 (0.23 - 3.83)	1
1253	A3*B7*DR8	A3	B7	DR8	0.000442784	0.000915225	2.11828	5.9929	0.566513	0.353005	0.480531	0.480531	0	0.48357	0.100891	2.31774	0.456048	0.044997	2.55181	8.11118	A3*B7*DR8	0.44	0.92	0.48 (0.1 - 2.32)	0.481
1468	A32*B27*DR3	A32	B27	DR3	0.000736153	0.000700496	3.52176	4.58685	1	0.944107	1	1	0	1.05094	0.261986	4.21578	1.09505	0.217172	5.09043	8.1086	A32*B27*DR3	0.74	0.7	1.05 (0.26 - 4.22)	1
1623	A33*B58*DR13	A33	B58	DR13	0.000451624	0.000907301	2.16057	5.94101	0.588813	0.370066	0.480531	0.480531	0	0.49754	0.104804	2.36199	0.456048	0.044997	2.55181	8.10158	A33*B58*DR13	0.45	0.91	0.5 (0.1 - 2.36)	0.481
1201	A3*B51*DR13	A3	B51	DR13	0.000318683	0.000993541	1.52458	6.50571	0.329063	0.18241	0.318359	0.318359	0	0.320538	0.0549273	1.87056	0.390844	0.0395995	2.05381	8.03029	A3*B51*DR13	0.32	0.99	0.32 (0.05 - 1.87)	0.318
275	A11*B50*DR7	A11	B50	DR7	0.000899223	0.000565921	4.30188	3.70565	0.762964	0.509597	0.728487	0.728487	0	1.58948	0.396047	6.3792	1.36898	0.254881	7.35403	8.00754	A11*B50*DR7	0.9	0.57	1.59 (0.4 - 6.38)	0.728
1250	A3*B7*DR3	A3	B7	DR3	0.000820129	0.000621414	3.9235	4.06902	0.971814	0.693918	0.728487	0.728487	0	1.32004	0.329676	5.28553	1.36898	0.254881	7.35403	7.99252	A3*B7*DR3	0.82	0.62	1.32 (0.33 - 5.29)	0.728
665	A24*B35*DR12	A24	B35	DR12	0.000722816	0.000688149	3.45795	4.506	1	0.945167	1	1	0	1.05041	0.258577	4.26707	0.82114	0.127485	4.22285	7.96395	A24*B35*DR12	0.72	0.69	1.05 (0.26 - 4.27)	1
1725	A68*B35*DR4	A68	B35	DR4	0.000675182	0.000709608	3.23007	4.64651	1	0.945246	1	1	0	0.951453	0.229892	3.93778	0.82114	0.127485	4.22285	7.87658	A68*B35*DR4	0.68	0.71	0.95 (0.23 - 3.94)	1
279	A11*B51*DR14	A11	B51	DR14	0.000828196	0.000597636	3.96209	3.91332	0.921037	0.645524	0.728487	0.728487	0	1.38611	0.342708	5.6062	1.36898	0.254881	7.35403	7.87541	A11*B51*DR14	0.83	0.6	1.39 (0.34 - 5.61)	0.728
696	A24*B40*DR14	A24	B40	DR14	0.00138082	0.000192728	6.60583	1.26198	0.0443823	0.0177161	0.0120324	0.0120324	0	7.17312	1.06808	48.174	9.59174	1.23166	431.561	7.86781	A24*B40*DR14	1.38	0.19	7.17 (1.07 - 48.17)	0.012	risk
240	A11*B39*DR16	A11	B39	DR16	0.00123818	0.000296887	5.92344	1.94402	0.129047	0.0602561	0.0773212	0.0773212	0	4.17446	0.825701	21.1047	4.1096	0.734422	41.6849	7.86746	A11*B39*DR16	1.24	0.3	4.17 (0.83 - 21.1)	0.077
58	A1*B38*DR13	A1	B38	DR13	0.000277727	0.000997675	1.32864	6.53278	0.281721	0.150535	0.14991	0.14991	0	0.278173	0.0430582	1.79711	0.195386	0.00433818	1.52166	7.86142	A1*B38*DR13	0.28	1	0.28 (0.04 - 1.8)	0.15
122	A1*B51*DR7	A1	B51	DR7	0.000761041	0.000642718	3.64082	4.20852	1	0.813078	0.728487	0.728487	0	1.18424	0.291057	4.81837	1.36898	0.254881	7.35403	7.84933	A1*B51*DR7	0.76	0.64	1.18 (0.29 - 4.82)	0.728
288	A11*B52*DR14	A11	B52	DR14	0.000218116	0.00103577	1.04347	6.78223	0.202498	0.101741	0.14991	0.14991	0	0.210411	0.0267801	1.6532	0.195386	0.00433818	1.52166	7.8257	A11*B52*DR14	0.22	1.04	0.21 (0.03 - 1.65)	0.15
670	A24*B35*DR3	A24	B35	DR3	0.000932259	0.00050977	4.45993	3.33797	0.628078	0.396948	0.465197	0.465197	0	1.82956	0.442662	7.56172	1.82552	0.308715	12.4701	7.7979	A24*B35*DR3	0.93	0.51	1.83 (0.44 - 7.56)	0.465
790	A25*B15*DR13	A25	B15	DR13	0.000433016	0.00085547	2.07155	5.60162	0.625351	0.39318	0.480531	0.480531	0	0.505959	0.10274	2.49168	0.456048	0.044997	2.55181	7.67317	A25*B15*DR13	0.43	0.86	0.51 (0.1 - 2.49)	0.481
1135	A3*B38*DR1	A3	B38	DR1	0.000790957	0.000581406	3.78394	3.80705	0.953531	0.670232	0.728487	0.728487	0	1.36071	0.327827	5.64786	1.36898	0.254881	7.35403	7.59099	A3*B38*DR1	0.79	0.58	1.36 (0.33 - 5.65)	0.728
1130	A3*B35*DR7	A3	B35	DR7	0.00112915	0.000327141	5.40186	2.14212	0.205464	0.102083	0.140722	0.140722	0	3.45435	0.709372	16.8212	3.42399	0.560292	35.9588	7.54398	A3*B35*DR7	1.13	0.33	3.45 (0.71 - 16.82)	0.141
735	A24*B51*DR13	A24	B51	DR13	0.000330417	0.000900848	1.58071	5.89875	0.425163	0.242896	0.480531	0.480531	0	0.366575	0.0633309	2.12183	0.456048	0.044997	2.55181	7.47946	A24*B51*DR13	0.33	0.9	0.37 (0.06 - 2.12)	0.481
1462	A32*B27*DR11	A32	B27	DR11	3.58664e-08	0.00113917	0.000171585	7.45928	0.0494876	0.0195358	0.0238635	0.0238635	0	3.14488e-05	3.26365e-70	3.03044e+60	0	0	0.94919	7.45945	A32*B27*DR11	0	1.14	0 (0 - 3.03043740028666E+60)	0.024	protective
192	A11*B15*DR13	A11	B15	DR13	0.00100878	0.000394483	4.82602	2.58307	0.372657	0.206394	0.294782	0.294782	0	2.5588	0.564418	11.6004	2.28241	0.443805	14.7047	7.40909	A11*B15*DR13	1.01	0.39	2.56 (0.56 - 11.6)	0.295
18	A1*B15*DR4	A1	B15	DR4	0.000776556	0.000559464	3.71504	3.66337	0.940494	0.654544	0.728487	0.728487	0	1.38834	0.327739	5.88114	1.36898	0.254881	7.35403	7.37841	A1*B15*DR4	0.78	0.56	1.39 (0.33 - 5.88)	0.728
354	A2*B18*DR10	A2	B18	DR10	0.000733135	0.000590229	3.50732	3.86482	1	0.768241	0.728487	0.728487	0	1.2423	0.292597	5.27451	1.36898	0.254881	7.35403	7.37214	A2*B18*DR10	0.73	0.59	1.24 (0.29 - 5.27)	0.728
1356	A31*B15*DR4	A31	B15	DR4	0.000834286	0.000511009	3.99122	3.34608	0.768502	0.504015	0.465197	0.465197	0	1.63315	0.381839	6.98512	1.82552	0.308715	12.4701	7.33731	A31*B15*DR4	0.83	0.51	1.63 (0.38 - 6.99)	0.465
1369	A31*B35*DR1	A31	B35	DR1	0.000388598	0.000834373	1.85905	5.46347	0.583638	0.356369	0.706326	0.706326	0	0.465529	0.0881072	2.4597	0.547332	0.0521003	3.34493	7.32253	A31*B35*DR1	0.39	0.83	0.47 (0.09 - 2.46)	0.706
1003	A26*B8*DR3	A26	B8	DR3	0.000994207	0.000390347	4.75629	2.55599	0.381156	0.211205	0.294782	0.294782	0	2.54852	0.557088	11.6588	2.28241	0.443805	14.7047	7.31228	A26*B8*DR3	0.99	0.39	2.55 (0.56 - 11.66)	0.295
143	A1*B57*DR11	A1	B57	DR11	0.000270425	0.000909172	1.29371	5.95326	0.340966	0.184035	0.250674	0.250674	0	0.297251	0.0443879	1.99059	0.227985	0.00495923	1.88007	7.24697	A1*B57*DR11	0.27	0.91	0.3 (0.04 - 1.99)	0.251
327	A2*B13*DR10	A2	B13	DR10	0.000599723	0.000659502	2.86907	4.31842	1	0.900651	1	1	0	0.909303	0.204257	4.048	1.02657	0.150296	6.07013	7.18749	A2*B13*DR10	0.6	0.66	0.91 (0.2 - 4.05)	1
630	A24*B14*DR1	A24	B14	DR1	0.000728637	0.000563617	3.4858	3.69056	1	0.730182	1	1	0	1.293	0.298972	5.59201	1.02657	0.150296	6.07013	7.17636	A24*B14*DR1	0.73	0.56	1.29 (0.3 - 5.59)	1
434	A2*B41*DR7	A2	B41	DR7	0.000672678	0.000602955	3.21809	3.94815	1	0.884064	1	1	0	1.11571	0.255899	4.86448	1.02657	0.150296	6.07013	7.16624	A2*B41*DR7	0.67	0.6	1.12 (0.26 - 4.86)	1
621	A23*B8*DR3	A23	B8	DR3	0.00085294	0.00046875	4.08047	3.06937	0.670321	0.421152	0.465197	0.465197	0	1.82031	0.413805	8.00743	1.82552	0.308715	12.4701	7.14984	A23*B8*DR3	0.85	0.47	1.82 (0.41 - 8.01)	0.465
176	A1*B8*DR15	A1	B8	DR15	0.000589779	0.000657324	2.8215	4.30416	1	0.887343	1	1	0	0.897182	0.199824	4.02822	1.02657	0.150296	6.07013	7.12566	A1*B8*DR15	0.59	0.66	0.9 (0.2 - 4.03)	1
1019	A29*B35*DR11	A29	B35	DR11	0.000741617	0.000546384	3.54789	3.57772	0.975975	0.68219	0.728487	0.728487	0	1.35758	0.312459	5.89849	1.36898	0.254881	7.35403	7.12561	A29*B35*DR11	0.74	0.55	1.36 (0.31 - 5.9)	0.728
1708	A68*B18*DR13	A68	B18	DR13	0.000853827	0.000458724	4.08471	3.00372	0.652355	0.40606	0.465197	0.465197	0	1.86204	0.419553	8.26406	1.82552	0.308715	12.4701	7.08843	A68*B18*DR13	0.85	0.46	1.86 (0.42 - 8.26)	0.465
1106	A3*B18*DR4	A3	B18	DR4	0.000666646	0.000592696	3.18924	3.88097	1	0.876264	1	1	0	1.12485	0.255593	4.95043	1.02657	0.150296	6.07013	7.07021	A3*B18*DR4	0.67	0.59	1.12 (0.26 - 4.95)	1
215	A11*B35*DR10	A11	B35	DR10	0.00103604	0.000317385	4.9564	2.07823	0.256298	0.129269	0.140722	0.140722	0	3.26664	0.646352	16.5095	3.42399	0.560292	35.9588	7.03463	A11*B35*DR10	1.04	0.32	3.27 (0.65 - 16.51)	0.141
522	A2*B58*DR3	A2	B58	DR3	0.000422769	0.000764871	2.02253	5.00838	0.733538	0.470093	0.706326	0.706326	0	0.552543	0.107898	2.82957	0.547332	0.0521003	3.34493	7.0309	A2*B58*DR3	0.42	0.76	0.55 (0.11 - 2.83)	0.706
984	A26*B55*DR16	A26	B55	DR16	0.00104515	0.000308974	5	2.02316	0.240742	0.119887	0.140722	0.140722	0	3.38514	0.660892	17.3389	3.42399	0.560292	35.9588	7.02316	A26*B55*DR16	1.05	0.31	3.39 (0.66 - 17.34)	0.141
801	A25*B18*DR16	A25	B18	DR16	0.000210107	0.000910956	1.00515	5.96494	0.27017	0.137216	0.250674	0.250674	0	0.230483	0.0278428	1.90795	0.227985	0.00495923	1.88007	6.97009	A25*B18*DR16	0.21	0.91	0.23 (0.03 - 1.91)	0.251
835	A25*B40*DR7	A25	B40	DR7	0.00041806	0.000758782	2	4.96851	0.734597	0.469909	0.706326	0.706326	0	0.550774	0.106651	2.84434	0.547332	0.0521003	3.34493	6.96851	A25*B40*DR7	0.42	0.76	0.55 (0.11 - 2.84)	0.706
283	A11*B51*DR7	A11	B51	DR7	0.000899206	0.000396838	4.3018	2.59849	0.493214	0.284302	0.465197	0.465197	0	2.26707	0.485826	10.5791	1.82552	0.308715	12.4701	6.90029	A11*B51*DR7	0.9	0.4	2.27 (0.49 - 10.58)	0.465
26	A1*B18*DR3	A1	B18	DR3	0.00078221	0.000459957	3.74209	3.0118	0.760694	0.487542	0.465197	0.465197	0	1.70116	0.372911	7.76046	1.82552	0.308715	12.4701	6.75389	A1*B18*DR3	0.78	0.46	1.7 (0.37 - 7.76)	0.465
1087	A3*B14*DR1	A3	B14	DR1	0.000584959	0.000603524	2.79845	3.95188	1	0.968089	1	1	0	0.969221	0.209505	4.48386	1.02657	0.150296	6.07013	6.75032	A3*B14*DR1	0.58	0.6	0.97 (0.21 - 4.48)	1
256	A11*B44*DR11	A11	B44	DR11	0.000720836	0.000496959	3.44848	3.25409	0.925908	0.628289	0.701905	0.701905	0	1.45082	0.318827	6.60193	1.3689	0.183268	10.2226	6.70257	A11*B44*DR11	0.72	0.5	1.45 (0.32 - 6.6)	0.702
959	A26*B47*DR15	A26	B47	DR15	0.000411554	0.000720157	1.96888	4.71559	0.782097	0.503968	0.706326	0.706326	0	0.571302	0.108248	3.01517	0.547332	0.0521003	3.34493	6.68446	A26*B47*DR15	0.41	0.72	0.57 (0.11 - 3.02)	0.706
93	A1*B44*DR7	A1	B44	DR7	0.000402095	0.000723516	1.92362	4.73758	0.760462	0.48566	0.706326	0.706326	0	0.555573	0.103948	2.96937	0.547332	0.0521003	3.34493	6.66121	A1*B44*DR7	0.4	0.72	0.56 (0.1 - 2.97)	0.706
28	A1*B27*DR1	A1	B27	DR1	0.00017374	0.000887559	0.83117	5.81174	0.247003	0.121009	0.250674	0.250674	0	0.19561	0.0196359	1.94864	0.227985	0.00495923	1.88007	6.64291	A1*B27*DR1	0.17	0.89	0.2 (0.02 - 1.95)	0.251
43	A1*B35*DR7	A1	B35	DR7	0.00040097	0.000721337	1.91824	4.72332	0.761863	0.486448	0.706326	0.706326	0	0.555693	0.103721	2.97715	0.547332	0.0521003	3.34493	6.64156	A1*B35*DR7	0.4	0.72	0.56 (0.1 - 2.98)	0.706
1374	A31*B35*DR3	A31	B35	DR3	0.000924223	0.000337872	4.42148	2.21238	0.378116	0.202474	0.248368	0.248368	0	2.73703	0.544636	13.7548	2.73868	0.392317	30.2886	6.63387	A31*B35*DR3	0.92	0.34	2.74 (0.54 - 13.75)	0.248
1747	A68*B44*DR1	A68	B44	DR1	0.000571862	0.000592385	2.73579	3.87894	1	0.964366	1	1	0	0.965335	0.205323	4.53856	1.02657	0.150296	6.07013	6.61473	A68*B44*DR1	0.57	0.59	0.97 (0.21 - 4.54)	1
51	A1*B37*DR16	A1	B37	DR16	0.000814594	0.000393397	3.89702	2.57596	0.596923	0.354007	0.465197	0.465197	0	2.07154	0.429114	10.0003	1.82552	0.308715	12.4701	6.47298	A1*B37*DR16	0.81	0.39	2.07 (0.43 - 10)	0.465
1041	A29*B44*DR3	A29	B44	DR3	0.000330796	0.000745022	1.58253	4.8784	0.607274	0.361583	0.706326	0.706326	0	0.443825	0.0738479	2.66738	0.547332	0.0521003	3.34493	6.46093	A29*B44*DR3	0.33	0.75	0.44 (0.07 - 2.67)	0.706
990	A26*B57*DR7	A26	B57	DR7	0.000210184	0.000828552	1.00552	5.42536	0.334119	0.172202	0.411507	0.411507	0	0.25352	0.0301766	2.12987	0.273622	0.00578775	2.44637	6.43088	A26*B57*DR7	0.21	0.83	0.25 (0.03 - 2.13)	0.412
589	A23*B44*DR14	A23	B44	DR14	0.000516176	0.000601628	2.46939	3.93946	1	0.850112	1	1	0	0.857892	0.174719	4.21236	0.684255	0.0618465	4.77667	6.40885	A23*B44*DR14	0.52	0.6	0.86 (0.17 - 4.21)	1
389	A2*B37*DR10	A2	B37	DR10	0.000697201	0.000464226	3.33541	3.03975	0.90803	0.60545	0.701905	0.701905	0	1.50221	0.317361	7.11061	1.3689	0.183268	10.2226	6.37516	A2*B37*DR10	0.7	0.46	1.5 (0.32 - 7.11)	0.702
1395	A31*B44*DR1	A31	B44	DR1	0.000135874	0.000873237	0.650022	5.71796	0.216978	0.101864	0.250674	0.250674	0	0.155483	0.0119504	2.02295	0.227985	0.00495923	1.88007	6.36798	A31*B44*DR1	0.14	0.87	0.16 (0.01 - 2.02)	0.251
260	A11*B44*DR16	A11	B44	DR16	0.000753133	0.000418321	3.60299	2.73917	0.73219	0.456689	0.465197	0.465197	0	1.80097	0.374066	8.67095	1.82552	0.308715	12.4701	6.34215	A11*B44*DR16	0.75	0.42	1.8 (0.37 - 8.67)	0.465
125	A1*B52*DR11	A1	B52	DR11	0.000215444	0.000806205	1.03068	5.27903	0.360955	0.187948	0.411507	0.411507	0	0.267074	0.032347	2.2051	0.273622	0.00578775	2.44637	6.30972	A1*B52*DR11	0.22	0.81	0.27 (0.03 - 2.21)	0.412
955	A26*B44*DR4	A26	B44	DR4	0.00069445	0.000454314	3.32225	2.97485	0.894816	0.592135	0.701905	0.701905	0	1.52894	0.319697	7.31206	1.3689	0.183268	10.2226	6.29709	A26*B44*DR4	0.69	0.45	1.53 (0.32 - 7.31)	0.702
642	A24*B18*DR1	A24	B18	DR1	0.00048014	0.000609896	2.29699	3.9936	1	0.772095	1	1	0	0.787146	0.15523	3.9915	0.684255	0.0618465	4.77667	6.29059	A24*B18*DR1	0.48	0.61	0.79 (0.16 - 3.99)	1
1671	A66*B41*DR11	A66	B41	DR11	0.000519569	0.000578085	2.48562	3.7853	1	0.895915	1	1	0	0.898722	0.181347	4.4539	0.684255	0.0618465	4.77667	6.27092	A66*B41*DR11	0.52	0.58	0.9 (0.18 - 4.45)	1
1542	A32*B52*DR3	A32	B52	DR3	0.00020903	0.000801619	1	5.249	0.356496	0.184461	0.411507	0.411507	0	0.260605	0.0306955	2.21255	0.273622	0.00578775	2.44637	6.249	A32*B52*DR3	0.21	0.8	0.26 (0.03 - 2.21)	0.412
1782	A68*B7*DR15	A68	B7	DR15	0.000377581	0.000671418	1.80635	4.39645	0.79955	0.508923	1	1	0	0.562197	0.0994097	3.17942	0.684255	0.0618465	4.77667	6.20279	A68*B7*DR15	0.38	0.67	0.56 (0.1 - 3.18)	1
347	A2*B15*DR15	A2	B15	DR15	0.000583304	0.000519829	2.79053	3.40384	1	0.886463	0.701905	0.701905	0	1.12218	0.230393	5.46582	1.3689	0.183268	10.2226	6.19437	A2*B15*DR15	0.58	0.52	1.12 (0.23 - 5.47)	0.702
257	A11*B44*DR12	A11	B44	DR12	0.00038572	0.000656457	1.84528	4.29848	0.83916	0.540867	1	1	0	0.587419	0.104622	3.29817	0.684255	0.0618465	4.77667	6.14376	A11*B44*DR12	0.39	0.66	0.59 (0.1 - 3.3)	1
965	A26*B49*DR13	A26	B49	DR13	0.000213609	0.000781935	1.0219	5.12011	0.38144	0.199199	0.411507	0.411507	0	0.273024	0.0326441	2.28349	0.273622	0.00578775	2.44637	6.14201	A26*B49*DR13	0.21	0.78	0.27 (0.03 - 2.28)	0.412
562	A23*B35*DR1	A23	B35	DR1	0.00020928	0.000784997	1.00119	5.14016	0.372398	0.193394	0.411507	0.411507	0	0.266446	0.0313035	2.26791	0.273622	0.00578775	2.44637	6.14136	A23*B35*DR1	0.21	0.78	0.27 (0.03 - 2.27)	0.412
1183	A3*B47*DR13	A3	B47	DR13	0.000822342	0.000333645	3.93409	2.18471	0.486001	0.268706	0.248368	0.248368	0	2.46593	0.471609	12.8937	2.73868	0.392317	30.2886	6.1188	A3*B47*DR13	0.82	0.33	2.47 (0.47 - 12.89)	0.248
1186	A3*B47*DR7	A3	B47	DR7	0.00062709	0.000466934	3	3.05749	1	0.715632	0.701905	0.701905	0	1.34321	0.273032	6.60807	1.3689	0.183268	10.2226	6.05749	A3*B47*DR7	0.63	0.47	1.34 (0.27 - 6.61)	0.702
1173	A3*B44*DR15	A3	B44	DR15	0.000886176	0.000274724	4.23947	1.79889	0.326605	0.163603	0.248368	0.248368	0	3.22767	0.564011	18.471	2.73868	0.392317	30.2886	6.03836	A3*B44*DR15	0.89	0.27	3.23 (0.56 - 18.47)	0.248
1051	A29*B51*DR1	A29	B51	DR1	0.000425498	0.000610874	2.03558	4	0.991816	0.672709	1	1	0	0.696412	0.128771	3.76628	0.684255	0.0618465	4.77667	6.03558	A29*B51*DR1	0.43	0.61	0.7 (0.13 - 3.77)	1
767	A24*B57*DR7	A24	B57	DR7	0.000214961	0.000761392	1.02838	4.98559	0.403986	0.212236	0.411507	0.411507	0	0.282173	0.033765	2.35811	0.273622	0.00578775	2.44637	6.01397	A24*B57*DR7	0.21	0.76	0.28 (0.03 - 2.36)	0.412
1771	A68*B53*DR13	A68	B53	DR13	0.00041806	0.000610874	2	4	0.978231	0.659442	1	1	0	0.684233	0.125271	3.73729	0.684255	0.0618465	4.77667	6	A68*B53*DR13	0.42	0.61	0.68 (0.13 - 3.74)	1
1443	A32*B14*DR1	A32	B14	DR1	0.00020903	0.000759859	1	4.97556	0.396842	0.207124	0.411507	0.411507	0	0.274939	0.0320813	2.35624	0.273622	0.00578775	2.44637	5.97556	A32*B14*DR1	0.21	0.76	0.27 (0.03 - 2.36)	0.412
745	A24*B52*DR15	A24	B52	DR15	0.000939969	0.000219445	4.49681	1.43692	0.21488	0.0977312	0.169509	0.169509	0	4.28649	0.654986	28.0525	5.47848	0.541837	269.484	5.93374	A24*B52*DR15	0.94	0.22	4.29 (0.65 - 28.05)	0.17
77	A1*B40*DR15	A1	B40	DR15	0.000477023	0.000555409	2.28208	3.63682	1	0.856856	1	1	0	0.8588	0.164008	4.49696	0.684255	0.0618465	4.77667	5.91889	A1*B40*DR15	0.48	0.56	0.86 (0.16 - 4.5)	1
649	A24*B18*DR3	A24	B18	DR3	0.000807715	0.000309503	3.86411	2.02663	0.464181	0.250478	0.248368	0.248368	0	2.61101	0.476831	14.2973	2.73868	0.392317	30.2886	5.89074	A24*B18*DR3	0.81	0.31	2.61 (0.48 - 14.3)	0.248
833	A25*B40*DR13	A25	B40	DR13	0.000262302	0.000698802	1.25485	4.57575	0.553405	0.311529	0.411507	0.411507	0	0.375196	0.05204	2.70507	0.273622	0.00578775	2.44637	5.8306	A25*B40*DR13	0.26	0.7	0.38 (0.05 - 2.71)	0.412
1153	A3*B39*DR16	A3	B39	DR16	0.0009296	0.000209847	4.44721	1.37407	0.211159	0.0949045	0.169509	0.169509	0	4.4331	0.654246	30.0382	5.47848	0.541837	269.484	5.82128	A3*B39*DR16	0.93	0.21	4.43 (0.65 - 30.04)	0.17
736	A24*B51*DR14	A24	B51	DR14	0.000705789	0.000368836	3.3765	2.41513	0.716542	0.43313	0.656071	0.656071	0	1.91421	0.366814	9.98921	2.05365	0.235152	24.6064	5.79163	A24*B51*DR14	0.71	0.37	1.91 (0.37 - 9.99)	0.656
286	A11*B52*DR11	A11	B52	DR11	0.000512362	0.000505333	2.45114	3.30892	1	0.986918	1	1	0	1.01392	0.194302	5.29088	0.912437	0.0761568	7.96926	5.76006	A11*B52*DR11	0.51	0.51	1.01 (0.19 - 5.29)	1
584	A23*B44*DR1	A23	B44	DR1	0.000398868	0.000586932	1.90819	3.84323	0.986609	0.660651	1	1	0	0.679453	0.119719	3.85617	0.684255	0.0618465	4.77667	5.75142	A23*B44*DR1	0.4	0.59	0.68 (0.12 - 3.86)	1
657	A24*B27*DR15	A24	B27	DR15	0.000591785	0.000438983	2.8311	2.87446	1	0.720246	0.701905	0.701905	0	1.34829	0.261129	6.96164	1.3689	0.183268	10.2226	5.70556	A24*B27*DR15	0.59	0.44	1.35 (0.26 - 6.96)	0.702
1193	A3*B50*DR13	A3	B50	DR13	0.000228224	0.000697087	1.09182	4.56453	0.497834	0.269739	0.411507	0.411507	0	0.327242	0.0405393	2.64157	0.273622	0.00578775	2.44637	5.65635	A3*B50*DR13	0.23	0.7	0.33 (0.04 - 2.64)	0.412
202	A11*B18*DR4	A11	B18	DR4	0.000525135	0.000480028	2.51225	3.14322	1	0.915434	0.701905	0.701905	0	1.09402	0.208196	5.7488	1.3689	0.183268	10.2226	5.65547	A11*B18*DR4	0.53	0.48	1.09 (0.21 - 5.75)	0.702
909	A26*B35*DR16	A26	B35	DR16	0.000473463	0.000512617	2.26505	3.35661	1	0.926342	1	1	0	0.923584	0.171137	4.98435	0.912437	0.0761568	7.96926	5.62166	A26*B35*DR16	0.47	0.51	0.92 (0.17 - 4.98)	1
692	A24*B40*DR1	A24	B40	DR1	0.000873454	0.000217171	4.1786	1.42204	0.260751	0.120545	0.169509	0.169509	0	4.0246	0.600023	26.9947	5.47848	0.541837	269.484	5.60064	A24*B40*DR1	0.87	0.22	4.02 (0.6 - 26.99)	0.17
287	A11*B52*DR13	A11	B52	DR13	0.000193419	0.000710124	0.925315	4.64989	0.425889	0.22054	0.411507	0.411507	0	0.272232	0.0292312	2.53532	0.273622	0.00578775	2.44637	5.57521	A11*B52*DR13	0.19	0.71	0.27 (0.03 - 2.54)	0.412
1739	A68*B40*DR11	A68	B40	DR11	0.000948545	0.000155865	4.53784	1.0206	0.14629	0.0598016	0.0892942	0.0892942	0	6.09052	0.711183	52.1589	6.84792	0.76601	323.514	5.55844	A68*B40*DR11	0.95	0.16	6.09 (0.71 - 52.16)	0.089
1317	A30*B51*DR11	A30	B51	DR11	5.3879e-05	0.000798938	0.257757	5.23144	0.177627	0.0750283	0.0777706	0.0777706	0	0.0673881	0.00129145	3.51632	0	0	1.49332	5.4892	A30*B51*DR11	0.05	0.8	0.07 (0 - 3.52)	0.078
530	A2*B7*DR14	A2	B7	DR14	0.000814921	0.000232536	3.89858	1.52264	0.33435	0.161429	0.248368	0.248368	0	3.50654	0.538588	22.8297	2.73868	0.392317	30.2886	5.42123	A2*B7*DR14	0.81	0.23	3.51 (0.54 - 22.83)	0.248
1489	A32*B38*DR15	A32	B38	DR15	0.00062709	0.000362634	3	2.37453	0.840046	0.523076	0.656071	0.656071	0	1.72972	0.315087	9.49561	2.05365	0.235152	24.6064	5.37453	A32*B38*DR15	0.63	0.36	1.73 (0.32 - 9.5)	0.656
871	A25*B7*DR15	A25	B7	DR15	0.000211057	0.000665936	1.0097	4.36055	0.508015	0.271819	0.404823	0.404823	0	0.316789	0.0363528	2.7606	0.342079	0.00694856	3.45815	5.37025	A25*B7*DR15	0.21	0.67	0.32 (0.04 - 2.76)	0.405
885	A26*B14*DR7	A26	B14	DR7	0.000217939	0.000658665	1.04262	4.31294	0.529609	0.286355	0.404823	0.404823	0	0.330734	0.038939	2.80913	0.342079	0.00694856	3.45815	5.35555	A26*B14*DR7	0.22	0.66	0.33 (0.04 - 2.81)	0.405
70	A1*B39*DR8	A1	B39	DR8	0.000225436	0.000650624	1.07848	4.26029	0.553888	0.302926	0.404823	0.404823	0	0.346344	0.0418605	2.86557	0.342079	0.00694856	3.45815	5.33877	A1*B39*DR8	0.23	0.65	0.35 (0.04 - 2.87)	0.405
1157	A3*B40*DR11	A3	B40	DR11	0.000196675	0.000671289	0.940894	4.3956	0.47656	0.250071	0.404823	0.404823	0	0.292843	0.0315924	2.71448	0.342079	0.00694856	3.45815	5.33649	A3*B40*DR11	0.2	0.67	0.29 (0.03 - 2.71)	0.405
799	A25*B18*DR14	A25	B18	DR14	0.000300986	0.000593534	1.43992	3.88646	0.78648	0.477933	0.404823	0.404823	0	0.506961	0.0748812	3.43223	0.342079	0.00694856	3.45815	5.32638	A25*B18*DR14	0.3	0.59	0.51 (0.07 - 3.43)	0.405
511	A2*B56*DR7	A2	B56	DR7	0.00058845	0.000378079	2.81514	2.47566	0.942769	0.608646	0.656071	0.656071	0	1.55675	0.282085	8.59124	2.05365	0.235152	24.6064	5.2908	A2*B56*DR7	0.59	0.38	1.56 (0.28 - 8.59)	0.656
1586	A33*B35*DR1	A33	B35	DR1	0.000214699	0.00064492	1.02712	4.22293	0.542381	0.293195	0.404823	0.404823	0	0.332765	0.038504	2.87588	0.342079	0.00694856	3.45815	5.25005	A33*B35*DR1	0.21	0.64	0.33 (0.04 - 2.88)	0.405
590	A23*B44*DR16	A23	B44	DR16	0.000446837	0.000471991	2.13767	3.09059	1	0.950894	1	1	0	0.946683	0.165501	5.41512	0.912437	0.0761568	7.96926	5.22826	A23*B44*DR16	0.45	0.47	0.95 (0.17 - 5.42)	1
1407	A31*B51*DR13	A31	B51	DR13	0.000426021	0.00048589	2.03808	3.18161	1	0.883369	1	1	0	0.876732	0.151003	5.09036	0.912437	0.0761568	7.96926	5.21969	A31*B51*DR13	0.43	0.49	0.88 (0.15 - 5.09)	1
470	A2*B49*DR3	A2	B49	DR3	0.000961318	9.44486e-05	4.59894	0.618449	0.0927056	0.0336202	0.0892942	0.0892942	0	10.187	0.716225	144.893	6.84792	0.76601	323.514	5.21739	A2*B49*DR3	0.96	0.09	10.19 (0.72 - 144.89)	0.089
409	A2*B39*DR14	A2	B39	DR14	0.000685122	0.000290944	3.27762	1.9051	0.599911	0.33239	0.656071	0.656071	0	2.35576	0.394877	14.0539	2.05365	0.235152	24.6064	5.18272	A2*B39*DR14	0.69	0.29	2.36 (0.39 - 14.05)	0.656
506	A2*B56*DR11	A2	B56	DR11	0.000353247	0.000531073	1.68993	3.47747	1	0.661434	1	1	0	0.665038	0.1058	4.1803	0.912437	0.0761568	7.96926	5.1674	A2*B56*DR11	0.35	0.53	0.67 (0.11 - 4.18)	1
1766	A68*B51*DR7	A68	B51	DR7	0.00020903	0.000635947	1	4.16418	0.544435	0.292937	0.404823	0.404823	0	0.328551	0.0370283	2.91522	0.342079	0.00694856	3.45815	5.16418	A68*B51*DR7	0.21	0.64	0.33 (0.04 - 2.92)	0.405
682	A24*B38*DR16	A24	B38	DR16	0.000443852	0.000463281	2.12339	3.03357	1	0.961799	1	1	0	0.958043	0.165798	5.53592	0.912437	0.0761568	7.96926	5.15696	A24*B38*DR16	0.44	0.46	0.96 (0.17 - 5.54)	1
979	A26*B55*DR1	A26	B55	DR1	0.000656731	0.000304609	3.1418	1.99458	0.672292	0.384417	0.656071	0.656071	0	2.15674	0.365581	12.7237	2.05365	0.235152	24.6064	5.13638	A26*B55*DR1	0.66	0.3	2.16 (0.37 - 12.72)	0.656
686	A24*B39*DR11	A24	B39	DR11	0.000301565	0.000556432	1.44269	3.64352	0.854273	0.526963	0.404823	0.404823	0	0.541825	0.0787742	3.72678	0.342079	0.00694856	3.45815	5.0862	A24*B39*DR11	0.3	0.56	0.54 (0.08 - 3.73)	0.405
466	A2*B49*DR1	A2	B49	DR1	0.000427332	0.000458155	2.04436	3	1	0.93876	1	1	0	0.932694	0.157613	5.51933	0.912437	0.0761568	7.96926	5.04436	A2*B49*DR1	0.43	0.46	0.93 (0.16 - 5.52)	1
1144	A3*B38*DR4	A3	B38	DR4	0.000165321	0.000646798	0.790894	4.23523	0.452879	0.229255	0.404823	0.404823	0	0.255476	0.0231486	2.81952	0.342079	0.00694856	3.45815	5.02613	A3*B38*DR4	0.17	0.65	0.26 (0.02 - 2.82)	0.405
1252	A3*B7*DR7	A3	B7	DR7	1.53972e-09	0.000760121	7.36603e-06	4.97727	0.146088	0.0564748	0.0777706	0.0777706	0	2.02409e-06	0	8.72691e+307	0	0	1.49332	4.97728	A3*B7*DR7	0	0.76	0 (0 - 8.7269124149431E+307)	0.078
603	A23*B49*DR7	A23	B49	DR7	0.000831205	0.000152718	3.97649	1	0.211757	0.0886336	0.169509	0.169509	0	5.44643	0.607746	48.8092	5.47848	0.541837	269.484	4.97649	A23*B49*DR7	0.83	0.15	5.45 (0.61 - 48.81)	0.17
915	A26*B38*DR10	A26	B38	DR10	0.000400846	0.000466609	1.91765	3.05536	1	0.868873	1	1	0	0.859005	0.141128	5.22849	0.912437	0.0761568	7.96926	4.973	A26*B38*DR10	0.4	0.47	0.86 (0.14 - 5.23)	1
956	A26*B44*DR7	A26	B44	DR7	0.0003705	0.000484445	1.77247	3.17215	1	0.774217	1	1	0	0.764705	0.12164	4.80741	0.912437	0.0761568	7.96926	4.94462	A26*B44*DR7	0.37	0.48	0.76 (0.12 - 4.81)	1
13	A1*B15*DR11	A1	B15	DR11	0.000224785	0.000584034	1.07537	3.82426	0.6519	0.363577	0.404823	0.404823	0	0.384745	0.0452811	3.2691	0.342079	0.00694856	3.45815	4.89963	A1*B15*DR11	0.22	0.58	0.38 (0.05 - 3.27)	0.405
1701	A68*B15*DR1	A68	B15	DR1	0.000611142	0.000297945	2.9237	1.95094	0.73724	0.427122	0.656071	0.656071	0	2.05183	0.335019	12.5665	2.05365	0.235152	24.6064	4.87464	A68*B15*DR1	0.61	0.3	2.05 (0.34 - 12.57)	0.656
52	A1*B37*DR4	A1	B37	DR4	0.000639291	0.000276239	3.05837	1.80881	0.643885	0.356925	0.656071	0.656071	0	2.31511	0.368108	14.5602	2.05365	0.235152	24.6064	4.86718	A1*B37*DR4	0.64	0.28	2.32 (0.37 - 14.56)	0.656
1524	A32*B49*DR11	A32	B49	DR11	0.000295045	0.000512773	1.41149	3.35764	0.924734	0.576755	0.642894	0.642894	0	0.575266	0.0805048	4.11069	0.456162	0.00869167	5.68313	4.76913	A32*B49*DR11	0.3	0.51	0.58 (0.08 - 4.11)	0.643
340	A2*B14*DR3	A2	B14	DR3	0.000434708	0.000410537	2.07964	2.6882	1	0.950587	1	1	0	1.0589	0.173218	6.47322	0.912437	0.0761568	7.96926	4.76784	A2*B14*DR3	0.43	0.41	1.06 (0.17 - 6.47)	1
8	A1*B14*DR13	A1	B14	DR13	0.000307493	0.000497484	1.47105	3.25752	0.981276	0.624763	0.642894	0.642894	0	0.617979	0.0881559	4.33208	0.456162	0.00869167	5.68313	4.72857	A1*B14*DR13	0.31	0.5	0.62 (0.09 - 4.33)	0.643
331	A2*B13*DR15	A2	B13	DR15	3.89105e-05	0.000688919	0.186148	4.51104	0.225603	0.0931602	0.0777706	0.0777706	0	0.0564438	0.000547429	5.81976	0	0	1.49332	4.69719	A2*B13*DR15	0.04	0.69	0.06 (0 - 5.82)	0.078
444	A2*B44*DR14	A2	B44	DR14	0.000618172	0.000264383	2.95734	1.73118	0.65484	0.360362	0.656071	0.656071	0	2.339	0.35833	15.2678	2.05365	0.235152	24.6064	4.68852	A2*B44*DR14	0.62	0.26	2.34 (0.36 - 15.27)	0.656
528	A2*B7*DR12	A2	B7	DR12	0.00079677	0.000133664	3.81175	0.875231	0.212415	0.0864087	0.169509	0.169509	0	5.96496	0.584173	60.9078	5.47848	0.541837	269.484	4.68698	A2*B7*DR12	0.8	0.13	5.96 (0.58 - 60.91)	0.17
488	A2*B51*DR8	A2	B51	DR8	0.000467617	0.000371779	2.23708	2.43441	1	0.803959	1	1	0	1.2579	0.204696	7.73007	1.36883	0.0992103	18.8871	4.67149	A2*B51*DR8	0.47	0.37	1.26 (0.2 - 7.73)	1
1196	A3*B50*DR3	A3	B50	DR3	0.000619856	0.000258659	2.96539	1.6937	0.64002	0.348877	0.656071	0.656071	0	2.39729	0.36284	15.8389	2.05365	0.235152	24.6064	4.65909	A3*B50*DR3	0.62	0.26	2.4 (0.36 - 15.84)	0.656
600	A23*B49*DR15	A23	B49	DR15	0.000438656	0.000381942	2.09853	2.50096	1	0.882314	1	1	0	1.14855	0.183283	7.19746	0.912437	0.0761568	7.96926	4.59949	A23*B49*DR15	0.44	0.38	1.15 (0.18 - 7.2)	1
101	A1*B49*DR11	A1	B49	DR11	0.000917897	2.59707e-05	4.39122	0.170056	0.062352	0.0193932	0.0317412	0.0317412	0	35.3751	0.278537	4492.75	#DIV/0!	0.903803	#DIV/0!	4.56128	A1*B49*DR11	0.92	0.03	35.38 (0.28 - 4492.75)	0.032	risk
1170	A3*B44*DR1	A3	B44	DR1	0.000877404	5.07141e-05	4.1975	0.332076	0.0893758	0.0296709	0.0317412	0.0317412	0	17.3153	0.505693	592.889	#DIV/0!	0.903803	#DIV/0!	4.52958	A3*B44*DR1	0.88	0.05	17.32 (0.51 - 592.89)	0.032	risk
247	A11*B40*DR14	A11	B40	DR14	0.000398757	0.000398152	1.90765	2.6071	1	0.998729	1	1	0	1.00152	0.154697	6.48389	0.912437	0.0761568	7.96926	4.51476	A11*B40*DR14	0.4	0.4	1 (0.15 - 6.48)	1
1578	A33*B14*DR4	A33	B14	DR4	0.000819657	8.8683e-05	3.92124	0.580696	0.146677	0.0537825	0.169509	0.169509	0	9.24932	0.587639	145.582	5.47848	0.541837	269.484	4.50194	A33*B14*DR4	0.82	0.09	9.25 (0.59 - 145.58)	0.17
1117	A3*B27*DR3	A3	B27	DR3	0.000636878	0.000218409	3.04682	1.43014	0.529604	0.268228	0.317071	0.317071	0	2.91721	0.399943	21.2783	4.10764	0.329698	215.452	4.47697	A3*B27*DR3	0.64	0.22	2.92 (0.4 - 21.28)	0.317
422	A2*B40*DR3	A2	B40	DR3	0.000675585	0.000182359	3.232	1.19409	0.4059	0.18938	0.317071	0.317071	0	3.70653	0.454192	30.2479	4.10764	0.329698	215.452	4.42608	A2*B40*DR3	0.68	0.18	3.71 (0.45 - 30.25)	0.317
1536	A32*B51*DR4	A32	B51	DR4	0.000571302	0.000258179	2.73311	1.69055	0.724842	0.404613	0.656071	0.656071	0	2.21351	0.325112	15.0706	2.05365	0.235152	24.6064	4.42366	A32*B51*DR4	0.57	0.26	2.21 (0.33 - 15.07)	0.656
59	A1*B38*DR14	A1	B38	DR14	0.000496409	0.000309881	2.37482	2.0291	0.987965	0.618782	1	1	0	1.60224	0.24593	10.4386	1.36883	0.0992103	18.8871	4.40392	A1*B38*DR14	0.5	0.31	1.6 (0.25 - 10.44)	1
976	A26*B51*DR4	A26	B51	DR4	0.000349621	0.000413294	1.67259	2.70625	1	0.864747	1	1	0	0.845886	0.123008	5.8169	0.912437	0.0761568	7.96926	4.37884	A26*B51*DR4	0.35	0.41	0.85 (0.12 - 5.82)	1
162	A1*B7*DR14	A1	B7	DR14	0.000703568	0.000154481	3.36587	1.01154	0.324527	0.141793	0.317071	0.317071	0	4.55689	0.493575	42.0711	4.10764	0.329698	215.452	4.37741	A1*B7*DR14	0.7	0.15	4.56 (0.49 - 42.07)	0.317
1070	A29*B7*DR16	A29	B7	DR16	0.00020903	0.000515131	1	3.37307	0.737456	0.412549	0.642894	0.642894	0	0.405657	0.0435318	3.78016	0.456162	0.00869167	5.68313	4.37307	A29*B7*DR16	0.21	0.52	0.41 (0.04 - 3.78)	0.643
508	A2*B56*DR15	A2	B56	DR15	0.000331196	0.000418451	1.58444	2.74002	1	0.814298	1	1	0	0.791412	0.111865	5.59902	0.912437	0.0761568	7.96926	4.32446	A2*B56*DR15	0.33	0.42	0.79 (0.11 - 5.6)	1
199	A11*B18*DR15	A11	B18	DR15	0.000462114	0.000321939	2.21075	2.10806	1	0.705735	1	1	0	1.43561	0.217494	9.47599	1.36883	0.0992103	18.8871	4.31881	A11*B18*DR15	0.46	0.32	1.44 (0.22 - 9.48)	1
542	A2*B8*DR16	A2	B8	DR16	0.00066467	0.00016815	3.17978	1.10104	0.393093	0.179142	0.317071	0.317071	0	3.95482	0.452627	34.5551	4.10764	0.329698	215.452	4.28083	A2*B8*DR16	0.66	0.17	3.95 (0.45 - 34.56)	0.317
1674	A66*B41*DR4	A66	B41	DR4	0.00020903	0.000497517	1	3.25774	0.770326	0.433832	0.642894	0.642894	0	0.420025	0.0446693	3.9495	0.456162	0.00869167	5.68313	4.25774	A66*B41*DR4	0.21	0.5	0.42 (0.04 - 3.95)	0.643
307	A11*B56*DR15	A11	B56	DR15	0.00020903	0.000494717	1	3.2394	0.775671	0.43732	0.642894	0.642894	0	0.422404	0.0448554	3.97779	0.456162	0.00869167	5.68313	4.2394	A11*B56*DR15	0.21	0.49	0.42 (0.04 - 3.98)	0.643
845	A25*B44*DR4	A25	B44	DR4	0.000213395	0.000490762	1.02088	3.21351	0.792935	0.450516	0.642894	0.642894	0	0.434703	0.0468798	4.03088	0.456162	0.00869167	5.68313	4.23439	A25*B44*DR4	0.21	0.49	0.43 (0.05 - 4.03)	0.643
387	A2*B35*DR8	A2	B35	DR8	0.000389191	0.000360413	1.86189	2.35999	1	0.937508	1	1	0	1.07988	0.158067	7.37746	1.36883	0.0992103	18.8871	4.22188	A2*B35*DR8	0.39	0.36	1.08 (0.16 - 7.38)	1
750	A24*B55*DR15	A24	B55	DR15	0.000629546	0.000166766	3.01175	1.09198	0.435974	0.200956	0.317071	0.317071	0	3.77677	0.422797	33.7373	4.10764	0.329698	215.452	4.10373	A24*B55*DR15	0.63	0.17	3.78 (0.42 - 33.74)	0.317
1479	A32*B35*DR4	A32	B35	DR4	0.00013506	0.0005209	0.646126	3.41086	0.568914	0.283565	0.642894	0.642894	0	0.259181	0.0181372	3.70371	0.456162	0.00869167	5.68313	4.05698	A32*B35*DR4	0.14	0.52	0.26 (0.02 - 3.7)	0.643
301	A11*B55*DR3	A11	B55	DR3	0.000489678	0.000259496	2.34262	1.69918	0.890796	0.521566	1	1	0	1.88747	0.261809	13.6075	1.36883	0.0992103	18.8871	4.0418	A11*B55*DR3	0.49	0.26	1.89 (0.26 - 13.61)	1
674	A24*B37*DR11	A24	B37	DR11	0.000258474	0.000425308	1.23654	2.78492	1	0.64142	0.642894	0.642894	0	0.607632	0.0730531	5.0541	0.456162	0.00869167	5.68313	4.02146	A24*B37*DR11	0.26	0.43	0.61 (0.07 - 5.05)	0.643
118	A1*B51*DR14	A1	B51	DR14	0.00027652	0.000411912	1.32287	2.6972	1	0.705423	0.642894	0.642894	0	0.671217	0.0837896	5.37696	0.456162	0.00869167	5.68313	4.02007	A1*B51*DR14	0.28	0.41	0.67 (0.08 - 5.38)	0.643
276	A11*B51*DR1	A11	B51	DR1	0.000492292	0.000253527	2.35512	1.6601	0.871521	0.504756	1	1	0	1.94224	0.266395	14.1605	1.36883	0.0992103	18.8871	4.01522	A11*B51*DR1	0.49	0.25	1.94 (0.27 - 14.16)	1
1064	A29*B58*DR7	A29	B58	DR7	0.00062709	0.000152718	3	1	0.411368	0.184261	0.317071	0.317071	0	4.10814	0.42718	39.5075	4.10764	0.329698	215.452	4	A29*B58*DR7	0.63	0.15	4.11 (0.43 - 39.51)	0.317
1448	A32*B15*DR11	A32	B15	DR11	0.00020903	0.000453234	1	2.96778	0.858743	0.492533	0.642894	0.642894	0	0.461084	0.0477984	4.44782	0.456162	0.00869167	5.68313	3.96778	A32*B15*DR11	0.21	0.45	0.46 (0.05 - 4.45)	0.643
793	A25*B15*DR4	A25	B15	DR4	0.00020903	0.000451842	1	2.95866	0.861658	0.494506	0.642894	0.642894	0	0.462505	0.0479035	4.46546	0.456162	0.00869167	5.68313	3.95866	A25*B15*DR4	0.21	0.45	0.46 (0.05 - 4.47)	0.643
1720	A68*B35*DR12	A68	B35	DR12	0.00020903	0.000449362	1	2.94243	0.866874	0.498043	0.642894	0.642894	0	0.465059	0.048092	4.49721	0.456162	0.00869167	5.68313	3.94243	A68*B35*DR12	0.21	0.45	0.47 (0.05 - 4.5)	0.643
879	A26*B13*DR3	A26	B13	DR3	0.000611363	0.000152718	2.92476	1	0.432523	0.194986	0.317071	0.317071	0	4.00504	0.413445	38.7969	4.10764	0.329698	215.452	3.92476	A26*B13*DR3	0.61	0.15	4.01 (0.41 - 38.8)	0.317
989	A26*B56*DR4	A26	B56	DR4	0.000588863	0.000166932	2.81712	1.09307	0.49498	0.232303	0.317071	0.317071	0	3.52905	0.387537	32.1368	4.10764	0.329698	215.452	3.91019	A26*B56*DR4	0.59	0.17	3.53 (0.39 - 32.14)	0.317
583	A23*B41*DR11	A23	B41	DR11	0.000214729	0.000438622	1.02726	2.8721	0.902937	0.525624	0.642894	0.642894	0	0.489444	0.0514029	4.66034	0.456162	0.00869167	5.68313	3.89936	A23*B41*DR11	0.21	0.44	0.49 (0.05 - 4.66)	0.643
1745	A68*B40*DR4	A68	B40	DR4	0.000230415	0.000424431	1.1023	2.77917	0.970214	0.581449	0.642894	0.642894	0	0.542774	0.0597501	4.93059	0.456162	0.00869167	5.68313	3.88148	A68*B40*DR4	0.23	0.42	0.54 (0.06 - 4.93)	0.643
1197	A3*B50*DR7	A3	B50	DR7	0.000266835	0.000394266	1.27654	2.58165	1	0.71648	0.642894	0.642894	0	0.676704	0.0811414	5.64358	0.456162	0.00869167	5.68313	3.85819	A3*B50*DR7	0.27	0.39	0.68 (0.08 - 5.64)	0.643
68	A1*B39*DR16	A1	B39	DR16	0.000280094	0.000384007	1.33997	2.51448	1	0.767011	0.642894	0.642894	0	0.729323	0.0896064	5.93609	0.456162	0.00869167	5.68313	3.85445	A1*B39*DR16	0.28	0.38	0.73 (0.09 - 5.94)	0.643
84	A1*B41*DR3	A1	B41	DR3	0.000411649	0.000285452	1.96933	1.86914	1	0.718419	1	1	0	1.44228	0.194831	10.6767	1.36883	0.0992103	18.8871	3.83847	A1*B41*DR3	0.41	0.29	1.44 (0.19 - 10.68)	1
117	A1*B51*DR13	A1	B51	DR13	0.000801385	8.96485e-12	3.83383	5.87018e-08	0.0760612	0.0219563	0.0317412	0.0317412	0	8.94636e+07	0	#DIV/0!	#DIV/0!	0.903803	#DIV/0!	3.83383	A1*B51*DR13	0.8	0	#DIV/0!	0.032	risk
778	A24*B7*DR4	A24	B7	DR4	0.000640966	0.000116121	3.06638	0.760359	0.324964	0.133124	0.317071	0.317071	0	5.52272	0.448246	68.0441	4.10764	0.329698	215.452	3.82674	A24*B7*DR4	0.64	0.12	5.52 (0.45 - 68.04)	0.317
80	A1*B40*DR4	A1	B40	DR4	0.000172362	0.000456922	0.824577	2.99193	0.766385	0.414849	0.642894	0.642894	0	0.377115	0.0329328	4.31837	0.456162	0.00869167	5.68313	3.81651	A1*B40*DR4	0.17	0.46	0.38 (0.03 - 4.32)	0.643
160	A1*B7*DR1	A1	B7	DR1	0.000456192	0.000248482	2.18242	1.62706	0.938651	0.551358	1	1	0	1.83629	0.241064	13.9879	1.36883	0.0992103	18.8871	3.80948	A1*B7*DR1	0.46	0.25	1.84 (0.24 - 13.99)	1
361	A2*B18*DR3	A2	B18	DR3	0.000517178	0.000200508	2.47418	1.31293	0.696077	0.362342	0.57708	0.57708	0	2.58016	0.310751	21.423	2.73795	0.142491	161.415	3.78711	A2*B18*DR3	0.52	0.2	2.58 (0.31 - 21.42)	0.577
1286	A30*B35*DR11	A30	B35	DR11	0.000505758	0.000205936	2.41955	1.34847	0.73158	0.387242	0.57708	0.57708	0	2.45664	0.298837	20.1953	2.73795	0.142491	161.415	3.76802	A30*B35*DR11	0.51	0.21	2.46 (0.3 - 20.2)	0.577
132	A1*B52*DR7	A1	B52	DR7	0.000471225	0.000229212	2.25434	1.50088	0.859813	0.484486	1	1	0	2.05634	0.260731	16.2181	1.36883	0.0992103	18.8871	3.75523	A1*B52*DR7	0.47	0.23	2.06 (0.26 - 16.22)	1
1069	A29*B7*DR15	A29	B7	DR15	0.000214181	0.000415071	1.02464	2.71788	0.953815	0.561042	0.642894	0.642894	0	0.515908	0.0531688	5.00595	0.456162	0.00869167	5.68313	3.74253	A29*B7*DR15	0.21	0.42	0.52 (0.05 - 5.01)	0.643
980	A26*B55*DR11	A26	B55	DR11	0.000573018	0.000152718	2.74132	1	0.488363	0.223841	0.317071	0.317071	0	3.7537	0.380102	37.0697	4.10764	0.329698	215.452	3.74132	A26*B55*DR11	0.57	0.15	3.75 (0.38 - 37.07)	0.317
854	A25*B51*DR4	A25	B51	DR4	0.000433915	0.000252912	2.07585	1.65607	0.999702	0.599934	1	1	0	1.71599	0.222575	13.2297	1.36883	0.0992103	18.8871	3.73192	A25*B51*DR4	0.43	0.25	1.72 (0.22 - 13.23)	1
962	A26*B48*DR12	A26	B48	DR12	0.00020903	0.000410093	1	2.68529	0.953055	0.557676	0.642894	0.642894	0	0.509611	0.0512756	5.06485	0.456162	0.00869167	5.68313	3.68529	A26*B48*DR12	0.21	0.41	0.51 (0.05 - 5.06)	0.643
1408	A31*B51*DR14	A31	B51	DR14	0.000519448	0.000182705	2.48504	1.19635	0.649289	0.325876	0.57708	0.57708	0	2.84405	0.321056	25.1938	2.73795	0.142491	161.415	3.68139	A31*B51*DR14	0.52	0.18	2.84 (0.32 - 25.19)	0.577
408	A2*B39*DR13	A2	B39	DR13	4.28773e-05	0.000530026	0.205125	3.47061	0.371188	0.154921	0.268109	0.268109	0	0.0808571	0.000940709	6.94994	0	0	3.31212	3.67574	A2*B39*DR13	0.04	0.53	0.08 (0 - 6.95)	0.268
554	A23*B18*DR13	A23	B18	DR13	0.000280183	0.000353002	1.34039	2.31146	1	0.831086	1	1	0	0.793656	0.0944824	6.66675	0.684321	0.0116019	13.1493	3.65185	A23*B18*DR13	0.28	0.35	0.79 (0.09 - 6.67)	1
968	A26*B49*DR7	A26	B49	DR7	0.000530624	0.000158081	2.53851	1.03512	0.570331	0.269955	0.317071	0.317071	0	3.35791	0.341391	33.0282	4.10764	0.329698	215.452	3.57362	A26*B49*DR7	0.53	0.16	3.36 (0.34 - 33.03)	0.317
314	A11*B58*DR7	A11	B58	DR7	0.000531095	0.000154844	2.54076	1.01392	0.561859	0.263949	0.317071	0.317071	0	3.43115	0.34309	34.314	4.10764	0.329698	215.452	3.55468	A11*B58*DR7	0.53	0.15	3.43 (0.34 - 34.31)	0.317
1375	A31*B35*DR7	A31	B35	DR7	0.000240249	0.000365777	1.14935	2.39511	1	0.708972	1	1	0	0.656735	0.0710177	6.07314	0.684321	0.0116019	13.1493	3.54446	A31*B35*DR7	0.24	0.37	0.66 (0.07 - 6.07)	1
601	A23*B49*DR3	A23	B49	DR3	0.000211463	0.000385068	1.01164	2.52142	1	0.605145	0.642894	0.642894	0	0.549063	0.0546629	5.51507	0.456162	0.00869167	5.68313	3.53306	A23*B49*DR3	0.21	0.39	0.55 (0.05 - 5.52)	0.643
1632	A33*B8*DR3	A33	B8	DR3	0.000445287	0.000212021	2.13025	1.38831	0.875757	0.486352	0.57708	0.57708	0	2.10069	0.247605	17.8224	2.73795	0.142491	161.415	3.51857	A33*B8*DR3	0.45	0.21	2.1 (0.25 - 17.82)	0.577
298	A11*B55*DR14	A11	B55	DR14	0.000395442	0.000243104	1.8918	1.59184	1	0.647752	1	1	0	1.62689	0.197556	13.3975	1.36883	0.0992103	18.8871	3.48364	A11*B55*DR14	0.4	0.24	1.63 (0.2 - 13.4)	1
679	A24*B38*DR11	A24	B38	DR11	0.000390064	0.000246415	1.86607	1.61352	1	0.666411	1	1	0	1.58318	0.192451	13.0239	1.36883	0.0992103	18.8871	3.47959	A24*B38*DR11	0.39	0.25	1.58 (0.19 - 13.02)	1
1613	A33*B51*DR16	A33	B51	DR16	0.000256458	0.000339395	1.22689	2.22236	1	0.802604	1	1	0	0.755569	0.0833181	6.85187	0.684321	0.0116019	13.1493	3.44925	A33*B51*DR16	0.26	0.34	0.76 (0.08 - 6.85)	1
1579	A33*B14*DR7	A33	B14	DR7	0.000454304	0.000189331	2.17339	1.23974	0.798865	0.422056	0.57708	0.57708	0	2.40015	0.26428	21.7978	2.73795	0.142491	161.415	3.41313	A33*B14*DR7	0.45	0.19	2.4 (0.26 - 21.8)	0.577
1081	A3*B13*DR1	A3	B13	DR1	0.000489836	0.000161607	2.34338	1.0582	0.654703	0.319147	0.57708	0.57708	0	3.03203	0.305244	30.1175	2.73795	0.142491	161.415	3.40158	A3*B13*DR1	0.49	0.16	3.03 (0.31 - 30.12)	0.577
269	A11*B49*DR13	A11	B49	DR13	0.00043754	0.000198281	2.09319	1.29834	0.859142	0.467072	0.57708	0.57708	0	2.2072	0.247054	19.7192	2.73795	0.142491	161.415	3.39153	A11*B49*DR13	0.44	0.2	2.21 (0.25 - 19.72)	0.577
1352	A31*B15*DR13	A31	B15	DR13	0.000445194	0.000185982	2.12981	1.21781	0.810584	0.427747	0.57708	0.57708	0	2.39437	0.25823	22.2012	2.73795	0.142491	161.415	3.34762	A31*B15*DR13	0.45	0.19	2.39 (0.26 - 22.2)	0.577
158	A1*B58*DR4	A1	B58	DR4	0.000489966	0.000152718	2.344	1	0.632168	0.301905	0.57708	0.57708	0	3.20938	0.308736	33.3622	2.73795	0.142491	161.415	3.344	A1*B58*DR4	0.49	0.15	3.21 (0.31 - 33.36)	0.577
1539	A32*B51*DR9	A32	B51	DR9	0.000274854	0.000305437	1.3149	2	1	0.925087	1	1	0	0.899845	0.0996201	8.12808	0.684321	0.0116019	13.1493	3.3149	A32*B51*DR9	0.27	0.31	0.9 (0.1 - 8.13)	1
356	A2*B18*DR12	A2	B18	DR12	0.000233037	0.000334838	1.11485	2.19252	1	0.754019	1	1	0	0.6959	0.0711644	6.80504	0.684321	0.0116019	13.1493	3.30737	A2*B18*DR12	0.23	0.33	0.7 (0.07 - 6.81)	1
1262	A30*B13*DR15	A30	B13	DR15	0.000215615	0.000346105	1.0315	2.2663	1	0.687513	1	1	0	0.622895	0.060711	6.39091	0.684321	0.0116019	13.1493	3.2978	A30*B13*DR15	0.22	0.35	0.62 (0.06 - 6.39)	1
426	A2*B41*DR1	A2	B41	DR1	0.000263152	0.000310914	1.25892	2.03587	1	0.8829	1	1	0	0.84634	0.0916836	7.81266	0.684321	0.0116019	13.1493	3.29479	A2*B41*DR1	0.26	0.31	0.85 (0.09 - 7.81)	1
1560	A32*B7*DR13	A32	B7	DR13	0.00050707	0.000129722	2.42583	0.849419	0.543379	0.243142	0.57708	0.57708	0	3.91038	0.330308	46.2934	2.73795	0.142491	161.415	3.27524	A32*B7*DR13	0.51	0.13	3.91 (0.33 - 46.29)	0.577
1481	A32*B35*DR8	A32	B35	DR8	0.000220831	0.00031964	1.05645	2.093	1	0.755295	1	1	0	0.690806	0.0665785	7.16767	0.684321	0.0116019	13.1493	3.14946	A32*B35*DR8	0.22	0.32	0.69 (0.07 - 7.17)	1
592	A23*B44*DR4	A23	B44	DR4	0.000298534	0.000260976	1.42819	1.70887	1	0.905513	1	1	0	1.14396	0.123941	10.5586	0.684321	0.0116019	13.1493	3.13706	A23*B44*DR4	0.3	0.26	1.14 (0.12 - 10.56)	1
771	A24*B7*DR10	A24	B7	DR10	0.000140902	0.000374736	0.674075	2.45377	0.866881	0.459235	1	1	0	0.375916	0.025376	5.56875	0.684321	0.0116019	13.1493	3.12784	A24*B7*DR10	0.14	0.37	0.38 (0.03 - 5.57)	1
157	A1*B58*DR3	A1	B58	DR3	0.000249359	0.000289284	1.19293	1.89423	1	0.898786	1	1	0	0.861953	0.0871796	8.52221	0.684321	0.0116019	13.1493	3.08717	A1*B58*DR3	0.25	0.29	0.86 (0.09 - 8.52)	1
637	A24*B15*DR15	A24	B15	DR15	0.000388383	0.000183912	1.85802	1.20426	0.939833	0.513074	0.57708	0.57708	0	2.11222	0.213203	20.9258	2.73795	0.142491	161.415	3.06228	A24*B15*DR15	0.39	0.18	2.11 (0.21 - 20.93)	0.577
154	A1*B58*DR13	A1	B58	DR13	0.000410953	0.000166729	1.966	1.09174	0.839297	0.434332	0.57708	0.57708	0	2.46539	0.237558	25.5861	2.73795	0.142491	161.415	3.05775	A1*B58*DR13	0.41	0.17	2.47 (0.24 - 25.59)	0.577
1226	A3*B56*DR11	A3	B56	DR11	0.000400551	0.000173239	1.91624	1.13437	0.881687	0.466298	0.57708	0.57708	0	2.31266	0.226769	23.5852	2.73795	0.142491	161.415	3.0506	A3*B56*DR11	0.4	0.17	2.31 (0.23 - 23.59)	0.577
703	A24*B41*DR13	A24	B41	DR13	0.000259645	0.000275598	1.24214	1.80462	1	0.959197	1	1	0	0.942098	0.0958464	9.26011	0.684321	0.0116019	13.1493	3.04676	A24*B41*DR13	0.26	0.28	0.94 (0.1 - 9.26)	1
513	A2*B57*DR13	A2	B57	DR13	0.000291676	0.00025188	1.39538	1.64931	1	0.898414	1	1	0	1.15804	0.121484	11.039	0.684321	0.0116019	13.1493	3.04469	A2*B57*DR13	0.29	0.25	1.16 (0.12 - 11.04)	1
780	A24*B7*DR8	A24	B7	DR8	0.000382991	0.000184579	1.83223	1.20862	0.955104	0.524182	0.57708	0.57708	0	2.07536	0.208682	20.6396	2.73795	0.142491	161.415	3.04085	A24*B7*DR8	0.38	0.18	2.08 (0.21 - 20.64)	0.577
237	A11*B39*DR13	A11	B39	DR13	0.000503443	9.30908e-05	2.40847	0.609558	0.459656	0.186096	0.57708	0.57708	0	5.41031	0.325578	89.9063	2.73795	0.142491	161.415	3.01803	A11*B39*DR13	0.5	0.09	5.41 (0.33 - 89.91)	0.577
1744	A68*B40*DR3	A68	B40	DR3	0.00041806	0.000155011	2	1.01501	0.791076	0.396433	0.57708	0.57708	0	2.69769	0.247453	29.4096	2.73795	0.142491	161.415	3.01501	A68*B40*DR3	0.42	0.16	2.7 (0.25 - 29.41)	0.577
498	A2*B53*DR7	A2	B53	DR7	0.00020903	0.000305437	1	2	1	0.755368	1	1	0	0.684299	0.0620292	7.5491	0.684321	0.0116019	13.1493	3	A2*B53*DR7	0.21	0.31	0.68 (0.06 - 7.55)	1
821	A25*B37*DR10	A25	B37	DR10	0.00020903	0.000305437	1	2	1	0.755368	1	1	0	0.684299	0.0620292	7.5491	0.684321	0.0116019	13.1493	3	A25*B37*DR10	0.21	0.31	0.68 (0.06 - 7.55)	1
1178	A3*B45*DR11	A3	B45	DR11	0.00020903	0.000305437	1	2	1	0.755368	1	1	0	0.684299	0.0620292	7.5491	0.684321	0.0116019	13.1493	3	A3*B45*DR11	0.21	0.31	0.68 (0.06 - 7.55)	1
1414	A31*B52*DR1	A31	B52	DR1	0.00020903	0.000305437	1	2	1	0.755368	1	1	0	0.684299	0.0620292	7.5491	0.684321	0.0116019	13.1493	3	A31*B52*DR1	0.21	0.31	0.68 (0.06 - 7.55)	1
1420	A31*B55*DR15	A31	B55	DR15	0.00020903	0.000305437	1	2	1	0.755368	1	1	0	0.684299	0.0620292	7.5491	0.684321	0.0116019	13.1493	3	A31*B55*DR15	0.21	0.31	0.68 (0.06 - 7.55)	1
1706	A68*B18*DR10	A68	B18	DR10	0.00020903	0.000305437	1	2	1	0.755368	1	1	0	0.684299	0.0620292	7.5491	0.684321	0.0116019	13.1493	3	A68*B18*DR10	0.21	0.31	0.68 (0.06 - 7.55)	1
1809	A69*B55*DR10	A69	B55	DR10	0.00020903	0.000305437	1	2	1	0.755368	1	1	0	0.684299	0.0620292	7.5491	0.684321	0.0116019	13.1493	3	A69*B55*DR10	0.21	0.31	0.68 (0.06 - 7.55)	1
1020	A29*B35*DR12	A29	B35	DR12	0.00041806	0.000152718	2	1	0.784866	0.391149	0.57708	0.57708	0	2.73818	0.248206	30.2073	2.73795	0.142491	161.415	3	A29*B35*DR12	0.42	0.15	2.74 (0.25 - 30.21)	0.577
1381	A31*B38*DR14	A31	B38	DR14	0.00041806	0.000152718	2	1	0.784866	0.391149	0.57708	0.57708	0	2.73818	0.248206	30.2073	2.73795	0.142491	161.415	3	A31*B38*DR14	0.42	0.15	2.74 (0.25 - 30.21)	0.577
1650	A66*B15*DR13	A66	B15	DR13	0.00041806	0.000152718	2	1	0.784866	0.391149	0.57708	0.57708	0	2.73818	0.248206	30.2073	2.73795	0.142491	161.415	3	A66*B15*DR13	0.42	0.15	2.74 (0.25 - 30.21)	0.577
1024	A29*B35*DR8	A29	B35	DR8	0.000208186	0.000305437	0.995962	2	1	0.753135	1	1	0	0.681535	0.0615787	7.54302	0.684321	0.0116019	13.1493	2.99596	A29*B35*DR8	0.21	0.31	0.68 (0.06 - 7.54)	1
902	A26*B27*DR7	A26	B27	DR7	0.00020903	0.000304101	1	1.99125	1	0.758311	1	1	0	0.687306	0.0621924	7.59561	0.684321	0.0116019	13.1493	2.99125	A26*B27*DR7	0.21	0.3	0.69 (0.06 - 7.6)	1
114	A1*B50*DR7	A1	B50	DR7	7.11848e-06	0.000450857	0.0340548	2.95221	0.394502	0.150611	0.268109	0.268109	0	0.0157817	3.62193e-07	687.654	0	0	3.31212	2.98627	A1*B50*DR7	0.01	0.45	0.02 (0 - 687.65)	0.268
10	A1*B14*DR4	A1	B14	DR4	0.000347134	0.000202057	1.66069	1.32307	1	0.638258	0.57708	0.57708	0	1.71825	0.174989	16.8718	2.73795	0.142491	161.415	2.98376	A1*B14*DR4	0.35	0.2	1.72 (0.17 - 16.87)	0.577
1790	A69*B15*DR13	A69	B15	DR13	0.000205452	0.000305437	0.982883	2	1	0.745894	1	1	0	0.672583	0.060126	7.52366	0.684321	0.0116019	13.1493	2.98288	A69*B15*DR13	0.21	0.31	0.67 (0.06 - 7.52)	1
1044	A29*B45*DR11	A29	B45	DR11	0.000204137	0.000305437	0.97659	2	1	0.742407	1	1	0	0.668276	0.0594306	7.51452	0.684321	0.0116019	13.1493	2.97659	A29*B45*DR11	0.2	0.31	0.67 (0.06 - 7.51)	1
1137	A3*B38*DR11	A3	B38	DR11	0.000397868	0.00015476	1.9034	1.01337	0.838371	0.425562	0.57708	0.57708	0	2.5715	0.23084	28.6458	2.73795	0.142491	161.415	2.91677	A3*B38*DR11	0.4	0.15	2.57 (0.23 - 28.65)	0.577
1598	A33*B40*DR4	A33	B40	DR4	0.000235679	0.000269562	1.12749	1.76509	1	0.911206	1	1	0	0.874274	0.0822799	9.2897	0.684321	0.0116019	13.1493	2.89258	A33*B40*DR4	0.24	0.27	0.87 (0.08 - 9.29)	1
1104	A3*B18*DR15	A3	B18	DR15	0.000224518	0.000276074	1.0741	1.80773	1	0.865009	1	1	0	0.813211	0.0746552	8.85822	0.684321	0.0116019	13.1493	2.88183	A3*B18*DR15	0.22	0.28	0.81 (0.07 - 8.86)	1
96	A1*B45*DR13	A1	B45	DR13	0.00020903	0.000285742	1	1.87104	1	0.799939	1	1	0	0.731477	0.0645126	8.29386	0.684321	0.0116019	13.1493	2.87104	A1*B45*DR13	0.21	0.29	0.73 (0.06 - 8.29)	1
430	A2*B41*DR15	A2	B41	DR15	0.000238322	0.00025621	1.14013	1.67766	1	0.952432	1	1	0	0.930163	0.0861544	10.0425	0.684321	0.0116019	13.1493	2.81779	A2*B41*DR15	0.24	0.26	0.93 (0.09 - 10.04)	1
414	A2*B39*DR7	A2	B39	DR7	0.000315612	0.000190739	1.50989	1.24896	1	0.67388	0.57708	0.57708	0	1.65488	0.154549	17.7202	2.73795	0.142491	161.415	2.75885	A2*B39*DR7	0.32	0.19	1.65 (0.15 - 17.72)	0.577
1163	A3*B40*DR3	A3	B40	DR3	0.000156209	0.000305437	0.747305	2	1	0.614288	1	1	0	0.511353	0.0358544	7.29286	0.684321	0.0116019	13.1493	2.7473	A3*B40*DR3	0.16	0.31	0.51 (0.04 - 7.29)	1
271	A11*B49*DR4	A11	B49	DR4	0.000334853	0.000174209	1.60194	1.14072	1	0.587147	0.57708	0.57708	0	1.92244	0.174139	21.2231	2.73795	0.142491	161.415	2.74266	A11*B49*DR4	0.33	0.17	1.92 (0.17 - 21.22)	0.577
1107	A3*B18*DR7	A3	B18	DR7	0.000150907	0.000305376	0.721939	1.9996	1	0.600191	1	1	0	0.494092	0.0334914	7.28922	0.684321	0.0116019	13.1493	2.72154	A3*B18*DR7	0.15	0.31	0.49 (0.03 - 7.29)	1
1370	A31*B35*DR10	A31	B35	DR10	0.00038856	0.000131356	1.85887	0.860121	0.795547	0.382596	0.57708	0.57708	0	2.95882	0.229593	38.1312	2.73795	0.142491	161.415	2.71899	A31*B35*DR10	0.39	0.13	2.96 (0.23 - 38.13)	0.577
1025	A29*B38*DR11	A29	B38	DR11	0.00020903	0.000261208	1	1.71039	1	0.859188	1	1	0	0.800202	0.0678479	9.43763	0.684321	0.0116019	13.1493	2.71039	A29*B38*DR11	0.21	0.26	0.8 (0.07 - 9.44)	1
1152	A3*B39*DR14	A3	B39	DR14	0.000221691	0.000242007	1.06057	1.58466	1	0.944255	1	1	0	0.916032	0.0783209	10.7138	0.684321	0.0116019	13.1493	2.64523	A3*B39*DR14	0.22	0.24	0.92 (0.08 - 10.71)	1
1750	A68*B44*DR13	A68	B44	DR13	0.000273162	0.000202931	1.30681	1.32879	1	0.808663	1	1	0	1.34617	0.120307	15.0631	1.36875	0.0174413	107.376	2.6356	A68*B44*DR13	0.27	0.2	1.35 (0.12 - 15.06)	1
1168	A3*B41*DR7	A3	B41	DR7	0.00039334	0.000102776	1.88174	0.672978	0.700873	0.308877	0.57708	0.57708	0	3.82826	0.236526	61.962	2.73795	0.142491	161.415	2.55471	A3*B41*DR7	0.39	0.1	3.83 (0.24 - 61.96)	0.577
1167	A3*B41*DR4	A3	B41	DR4	0.000533244	1.0182e-07	2.55104	0.000666718	0.217053	0.0617322	0.0752136	0.0752136	0	5239.92	5.60752e-30	4.89642e+36	#DIV/0!	0.565698	#DIV/0!	2.55171	A3*B41*DR4	0.53	0	5239.92 (0 - 4.89641594870164E+36)	0.075
1509	A32*B40*DR7	A32	B40	DR7	0.000266284	0.000194117	1.2739	1.27108	1	0.800097	1	1	0	1.37187	0.117499	16.0175	1.36875	0.0174413	107.376	2.54498	A32*B40*DR7	0.27	0.19	1.37 (0.12 - 16.02)	1
246	A11*B40*DR13	A11	B40	DR13	0.000152964	0.000276858	0.731779	1.81286	1	0.663747	1	1	0	0.552431	0.036581	8.3426	0.684321	0.0116019	13.1493	2.54464	A11*B40*DR13	0.15	0.28	0.55 (0.04 - 8.34)	1
193	A11*B15*DR14	A11	B15	DR14	0.000215127	0.0002297	1.02917	1.50408	1	0.959125	1	1	0	0.936542	0.0762913	11.4969	0.684321	0.0116019	13.1493	2.53325	A11*B15*DR14	0.22	0.23	0.94 (0.08 - 11.5)	1
112	A1*B50*DR3	A1	B50	DR3	0.000319025	0.000152718	1.52622	1	1	0.558079	0.57708	0.57708	0	2.08933	0.167784	26.0172	2.73795	0.142491	161.415	2.52622	A1*B50*DR3	0.32	0.15	2.09 (0.17 - 26.02)	0.577
1801	A69*B44*DR1	A69	B44	DR1	0.00020903	0.000232661	1	1.52347	1	0.933637	1	1	0	0.898409	0.0720823	11.1975	0.684321	0.0116019	13.1493	2.52347	A69*B44*DR1	0.21	0.23	0.9 (0.07 - 11.2)	1
149	A1*B57*DR4	A1	B57	DR4	0.000261502	0.000193945	1.25102	1.26995	1	0.811751	1	1	0	1.34842	0.114143	15.9295	1.36875	0.0174413	107.376	2.52098	A1*B57*DR4	0.26	0.19	1.35 (0.11 - 15.93)	1
15	A1*B15*DR14	A1	B15	DR14	0.000522359	1.57482e-08	2.49897	0.000103119	0.226626	0.0643792	0.178204	0.178204	0	33186.8	4.95214e-80	2.22402e+88	#DIV/0!	0.257074	#DIV/0!	2.49907	A1*B15*DR14	0.52	0	33186.81 (0 - 2.22401810976738E+88)	0.178
1029	A29*B39*DR16	A29	B39	DR16	0.00020903	0.000226015	1	1.47994	1	0.95186	1	1	0	0.924837	0.0731231	11.697	1.36875	0.0174413	107.376	2.47994	A29*B39*DR16	0.21	0.23	0.92 (0.07 - 11.7)	1
491	A2*B52*DR13	A2	B52	DR13	0.00020903	0.000223415	1	1.46292	1	0.95908	1	1	0	0.9356	0.0735357	11.9037	1.36875	0.0174413	107.376	2.46292	A2*B52*DR13	0.21	0.22	0.94 (0.07 - 11.9)	1
113	A1*B50*DR4	A1	B50	DR4	0.00020903	0.000223034	1	1.46043	1	0.960143	1	1	0	0.937198	0.0735964	11.9345	1.36875	0.0174413	107.376	2.46043	A1*B50*DR4	0.21	0.22	0.94 (0.07 - 11.93)	1
25	A1*B18*DR15	A1	B18	DR15	0.000248606	0.000191201	1.18933	1.25199	1	0.837065	1	1	0	1.3003	0.105679	15.9993	1.36875	0.0174413	107.376	2.44132	A1*B18*DR15	0.25	0.19	1.3 (0.11 - 16)	1
1010	A29*B14*DR7	A29	B14	DR7	0.00020903	0.000216658	1	1.41868	1	0.978098	1	1	0	0.964787	0.0746224	12.4736	1.36875	0.0174413	107.376	2.41868	A29*B14*DR7	0.21	0.22	0.96 (0.07 - 12.47)	1
1690	A66*B8*DR3	A66	B8	DR3	0.000221817	0.000207168	1.06117	1.35653	1	0.957943	1	1	0	1.07073	0.0844133	13.5814	1.36875	0.0174413	107.376	2.4177	A66*B8*DR3	0.22	0.21	1.07 (0.08 - 13.58)	1
1612	A33*B51*DR11	A33	B51	DR11	0.000206054	0.000217586	0.985761	1.42476	1	0.966834	1	1	0	0.946986	0.0726207	12.3489	1.36875	0.0174413	107.376	2.41052	A33*B51*DR11	0.21	0.22	0.95 (0.07 - 12.35)	1
1128	A3*B35*DR3	A3	B35	DR3	0.000226872	0.000200643	1.08536	1.31381	1	0.924483	1	1	0	1.13076	0.0889459	14.3751	1.36875	0.0174413	107.376	2.39917	A3*B35*DR3	0.23	0.2	1.13 (0.09 - 14.38)	1
509	A2*B56*DR3	A2	B56	DR3	0.000235965	0.00018264	1.12886	1.19593	1	0.844795	1	1	0	1.29204	0.0986598	16.9203	1.36875	0.0174413	107.376	2.32479	A2*B56*DR3	0.24	0.18	1.29 (0.1 - 16.92)	1
49	A1*B37*DR14	A1	B37	DR14	0.000209437	0.00019725	1.00195	1.29159	1	0.964072	1	1	0	1.0618	0.0781125	14.4332	1.36875	0.0174413	107.376	2.29354	A1*B37*DR14	0.21	0.2	1.06 (0.08 - 14.43)	1
724	A24*B49*DR1	A24	B49	DR1	5.20158e-11	0.000346053	2.48844e-07	2.26595	0.539073	0.198165	0.512073	0.512073	0	1.5026e-07	0	#DIV/0!	0	0	7.2879	2.26595	A24*B49*DR1	0	0.35	#DIV/0!	0.512
1222	A3*B55*DR4	A3	B55	DR4	0.000126004	0.00025371	0.602805	1.6613	1	0.634738	1	1	0	0.496583	0.0260608	9.46227	0.684321	0.0116019	13.1493	2.2641	A3*B55*DR4	0.13	0.25	0.5 (0.03 - 9.46)	1
763	A24*B57*DR13	A24	B57	DR13	0.000362107	8.08414e-05	1.73232	0.52935	0.708658	0.295157	0.57708	0.57708	0	4.48049	0.206261	97.327	2.73795	0.142491	161.415	2.26167	A24*B57*DR13	0.36	0.08	4.48 (0.21 - 97.33)	0.577
1775	A68*B56*DR1	A68	B56	DR1	4.36271e-07	0.000339166	0.00208712	2.22086	0.553424	0.203483	0.512073	0.512073	0	0.00128587	2.93848e-22	5626907922034810	0	0	7.2879	2.22295	A68*B56*DR1	0	0.34	0 (0 - 5626907922034810)	0.512
1067	A29*B7*DR11	A29	B7	DR11	0.000218025	0.000175145	1.04303	1.14685	1	0.871153	1	1	0	1.24488	0.0877584	17.659	1.36875	0.0174413	107.376	2.18988	A29*B7*DR11	0.22	0.18	1.24 (0.09 - 17.66)	1
285	A11*B52*DR1	A11	B52	DR1	0.000349921	7.79923e-05	1.67402	0.510694	0.730227	0.303108	0.57708	0.57708	0	4.48783	0.195522	103.01	2.73795	0.142491	161.415	2.18472	A11*B52*DR1	0.35	0.08	4.49 (0.2 - 103.01)	0.577
1537	A32*B51*DR7	A32	B51	DR7	0.000230174	0.000163411	1.10115	1.07002	1	0.799791	1	1	0	1.40865	0.0984452	20.1564	1.36875	0.0174413	107.376	2.17117	A32*B51*DR7	0.23	0.16	1.41 (0.1 - 20.16)	1
1497	A32*B39*DR4	A32	B39	DR4	0.000222127	0.000169212	1.06265	1.108	1	0.840671	1	1	0	1.31278	0.0916882	18.7962	1.36875	0.0174413	107.376	2.17066	A32*B39*DR4	0.22	0.17	1.31 (0.09 - 18.8)	1
850	A25*B51*DR10	A25	B51	DR10	0.00020903	0.000177452	1	1.16196	1	0.904315	1	1	0	1.17799	0.08127	17.0746	1.36875	0.0174413	107.376	2.16196	A25*B51*DR10	0.21	0.18	1.18 (0.08 - 17.07)	1
761	A24*B56*DR8	A24	B56	DR8	0.000181029	0.000194209	0.866042	1.27168	1	0.959758	1	1	0	0.932124	0.0607346	14.3058	1.36875	0.0174413	107.376	2.13772	A24*B56*DR8	0.18	0.19	0.93 (0.06 - 14.31)	1
1095	A3*B15*DR14	A3	B15	DR14	0.000429289	7.39844e-06	2.05372	0.048445	0.352127	0.103364	0.178204	0.178204	0	58.0487	0.00709643	474837	#DIV/0!	0.257074	#DIV/0!	2.10216	A3*B15*DR14	0.43	0.01	58.05 (0.01 - 474837.25)	0.178
126	A1*B52*DR13	A1	B52	DR13	0.000216357	0.000160817	1.03505	1.05303	1	0.829659	1	1	0	1.34543	0.0892417	20.2842	1.36875	0.0174413	107.376	2.08808	A1*B52*DR13	0.22	0.16	1.35 (0.09 - 20.28)	1
164	A1*B7*DR3	A1	B7	DR3	0.000211976	0.000161193	1.01409	1.05549	1	0.843365	1	1	0	1.31511	0.0861435	20.0772	1.36875	0.0174413	107.376	2.06959	A1*B7*DR3	0.21	0.16	1.32 (0.09 - 20.08)	1
1060	A29*B57*DR13	A29	B57	DR13	0.000223515	0.000152718	1.0693	1	1	0.782947	1	1	0	1.46368	0.0957626	22.3715	1.36875	0.0174413	107.376	2.0693	A29*B57*DR13	0.22	0.15	1.46 (0.1 - 22.37)	1
1233	A3*B57*DR4	A3	B57	DR4	0.000229624	0.00014809	1.09852	0.969692	1	0.750981	1	1	0	1.5507	0.101002	23.8082	1.36875	0.0174413	107.376	2.06821	A3*B57*DR4	0.23	0.15	1.55 (0.1 - 23.81)	1
16	A1*B15*DR16	A1	B15	DR16	0.000212455	0.000159405	1.01639	1.04379	1	0.836102	1	1	0	1.33287	0.0867919	20.4689	1.36875	0.0174413	107.376	2.06017	A1*B15*DR16	0.21	0.16	1.33 (0.09 - 20.47)	1
1606	A33*B44*DR7	A33	B44	DR7	0.000300554	9.36309e-05	1.43785	0.613095	0.918905	0.418652	1	1	0	3.21065	0.161483	63.835	1.36875	0.0174413	107.376	2.05095	A33*B44*DR7	0.3	0.09	3.21 (0.16 - 63.84)	1
746	A24*B52*DR7	A24	B52	DR7	0.00020903	0.000155468	1	1.018	1	0.832847	1	1	0	1.3446	0.0851165	21.2408	1.36875	0.0174413	107.376	2.018	A24*B52*DR7	0.21	0.16	1.34 (0.09 - 21.24)	1
564	A23*B35*DR13	A23	B35	DR13	0.00020903	0.000154355	1	1.01072	1	0.829123	1	1	0	1.35429	0.0853091	21.4996	1.36875	0.0174413	107.376	2.01072	A23*B35*DR13	0.21	0.15	1.35 (0.09 - 21.5)	1
1349	A31*B15*DR1	A31	B15	DR1	0.000339284	5.79701e-05	1.62314	0.379588	0.69117	0.265847	0.178204	0.178204	0	5.85439	0.170891	200.56	#DIV/0!	0.257074	#DIV/0!	2.00272	A31*B15*DR1	0.34	0.06	5.85 (0.17 - 200.56)	0.178
1086	A3*B13*DR8	A3	B13	DR8	0.00020903	0.000152718	1	1	1	0.823629	1	1	0	1.36881	0.0855914	21.8904	1.36875	0.0174413	107.376	2	A3*B13*DR8	0.21	0.15	1.37 (0.09 - 21.89)	1
1181	A3*B47*DR10	A3	B47	DR10	0.00020903	0.000152718	1	1	1	0.823629	1	1	0	1.36881	0.0855914	21.8904	1.36875	0.0174413	107.376	2	A3*B47*DR10	0.21	0.15	1.37 (0.09 - 21.89)	1
1526	A32*B49*DR3	A32	B49	DR3	0.00020903	0.000146602	1	0.959949	1	0.802896	1	1	0	1.42592	0.0866352	23.4692	1.36875	0.0174413	107.376	1.95995	A32*B49*DR3	0.21	0.15	1.43 (0.09 - 23.47)	1
1565	A32*B7*DR8	A32	B7	DR8	0.000197229	0.000152718	0.943545	1	1	0.858163	1	1	0	1.29152	0.0775024	21.5221	1.36875	0.0174413	107.376	1.94355	A32*B7*DR8	0.2	0.15	1.29 (0.08 - 21.52)	1
226	A11*B37*DR10	A11	B37	DR10	0.00013892	0.000184512	0.664591	1.20818	1	0.852067	1	1	0	0.752868	0.0377251	15.0248	1.36875	0.0174413	107.376	1.87278	A11*B37*DR10	0.14	0.18	0.75 (0.04 - 15.02)	1
1036	A29*B44*DR1	A29	B44	DR1	0.000216484	0.000125735	1.03566	0.823311	1	0.709478	1	1	0	1.72191	0.0952901	31.1152	1.36875	0.0174413	107.376	1.85897	A29*B44*DR1	0.22	0.13	1.72 (0.1 - 31.12)	1
171	A1*B8*DR10	A1	B8	DR10	7.87609e-06	0.000270636	0.0376792	1.77212	0.733327	0.274275	0.512073	0.512073	0	0.0290945	1.07697e-06	785.989	0	0	7.2879	1.8098	A1*B8*DR10	0.01	0.27	0.03 (0 - 785.99)	0.512
1244	A3*B7*DR10	A3	B7	DR10	0.000321989	3.80225e-05	1.54039	0.248972	0.666193	0.234742	0.178204	0.178204	0	8.47077	0.122801	584.311	#DIV/0!	0.257074	#DIV/0!	1.78937	A3*B7*DR10	0.32	0.04	8.47 (0.12 - 584.31)	0.178
1216	A3*B55*DR10	A3	B55	DR10	0.00020903	0.000120415	1	0.788477	1	0.710716	1	1	0	1.73607	0.0906705	33.2405	1.36875	0.0174413	107.376	1.78848	A3*B55*DR10	0.21	0.12	1.74 (0.09 - 33.24)	1
140	A1*B56*DR13	A1	B56	DR13	0.00020903	0.000118243	1	0.774257	1	0.702829	1	1	0	1.76796	0.0909507	34.3667	1.36875	0.0174413	107.376	1.77426	A1*B56*DR13	0.21	0.12	1.77 (0.09 - 34.37)	1
1787	A68*B8*DR13	A68	B8	DR13	0.000218601	9.93565e-05	1.04579	0.650586	1	0.608328	1	1	0	2.20043	0.0996151	48.6062	1.36875	0.0174413	107.376	1.69637	A68*B8*DR13	0.22	0.1	2.2 (0.1 - 48.61)	1
605	A23*B50*DR1	A23	B50	DR1	0.000217156	9.33368e-05	1.03888	0.61117	1	0.589516	1	1	0	2.32687	0.0987305	54.8396	1.36875	0.0174413	107.376	1.65004	A23*B50*DR1	0.22	0.09	2.33 (0.1 - 54.84)	1
1306	A30*B41*DR4	A30	B41	DR4	0.00020903	9.62169e-05	1	0.630028	1	0.620891	1	1	0	2.17273	0.0928408	50.848	1.36875	0.0174413	107.376	1.63003	A30*B41*DR4	0.21	0.1	2.17 (0.09 - 50.85)	1
450	A2*B44*DR9	A2	B44	DR9	0.000110016	0.000166727	0.526318	1.09173	1	0.802939	1	1	0	0.659822	0.0245992	17.6984	1.36875	0.0174413	107.376	1.61805	A2*B44*DR9	0.11	0.17	0.66 (0.02 - 17.7)	1
1550	A32*B56*DR8	A32	B56	DR8	0.00020903	9.3484e-05	1	0.612133	1	0.610491	1	1	0	2.23626	0.0929035	53.8284	1.36875	0.0174413	107.376	1.61213	A32*B56*DR8	0.21	0.09	2.24 (0.09 - 53.83)	1
1282	A30*B27*DR13	A30	B27	DR13	0.00020903	8.61624e-05	1	0.564191	1	0.582397	1	1	0	2.4263	0.0927937	63.4411	1.36875	0.0174413	107.376	1.56419	A30*B27*DR13	0.21	0.09	2.43 (0.09 - 63.44)	1
1223	A3*B55*DR7	A3	B55	DR7	5.47163e-05	0.000198054	0.261763	1.29686	1	0.520455	1	1	0	0.27623	0.00414246	18.4197	0	0	53.3368	1.55862	A3*B55*DR7	0.05	0.2	0.28 (0 - 18.42)	1
1622	A33*B58*DR11	A33	B58	DR11	0.000224579	7.37635e-05	1.07439	0.483004	1	0.498763	0.422167	0.422167	0	3.04504	0.102064	90.8477	#DIV/0!	0.0350954	#DIV/0!	1.55739	A33*B58*DR11	0.22	0.07	3.05 (0.1 - 90.85)	0.422
994	A26*B7*DR11	A26	B7	DR11	0.000231513	6.53533e-05	1.10756	0.427934	1	0.452921	0.422167	0.422167	0	3.54308	0.104034	120.666	#DIV/0!	0.0350954	#DIV/0!	1.53549	A26*B7*DR11	0.23	0.07	3.54 (0.1 - 120.67)	0.422
403	A2*B38*DR8	A2	B38	DR8	2.06498e-06	0.000223284	0.00987886	1.46207	0.85234	0.307444	1	1	0	0.00924615	2.3597e-11	3.62298e+06	0	0	53.3368	1.47194	A2*B38*DR8	0	0.22	0.01 (0 - 3622981.51)	1
1331	A30*B7*DR15	A30	B7	DR15	3.25207e-05	0.000185258	0.155579	1.21307	1	0.464925	1	1	0	0.175516	0.000895316	34.4077	0	0	53.3368	1.36865	A30*B7*DR15	0.03	0.19	0.18 (0 - 34.41)	1
1159	A3*B40*DR13	A3	B40	DR13	8.16735e-05	0.000147894	0.390726	0.968411	1	0.750535	1	1	0	0.552207	0.013451	22.6699	0	0	53.3368	1.35914	A3*B40*DR13	0.08	0.15	0.55 (0.01 - 22.67)	1
1437	A31*B8*DR12	A31	B8	DR12	6.1891e-05	0.000152718	0.296086	1	1	0.655197	1	1	0	0.405225	0.00670946	24.474	0	0	53.3368	1.29609	A31*B8*DR12	0.06	0.15	0.41 (0.01 - 24.47)	1
1711	A68*B18*DR4	A68	B18	DR4	5.18666e-07	0.00018952	0.0024813	1.24098	0.967461	0.34278	1	1	0	0.00273622	2.14628e-20	348831247723543	0	0	53.3368	1.24346	A68*B18*DR4	0	0.19	0 (0 - 348831247723543)	1
1590	A33*B35*DR3	A33	B35	DR3	0.000214045	3.05591e-05	1.02399	0.200101	0.989458	0.353273	0.422167	0.422167	0	7.00558	0.0581899	843.415	#DIV/0!	0.0350954	#DIV/0!	1.22409	A33*B35*DR3	0.21	0.03	7.01 (0.06 - 843.41)	0.422
461	A2*B47*DR15	A2	B47	DR15	0.000236162	1.13153e-05	1.1298	0.0740923	0.82251	0.251378	0.422167	0.422167	0	20.8758	0.0123454	35300.7	#DIV/0!	0.0350954	#DIV/0!	1.20389	A2*B47*DR15	0.24	0.01	20.88 (0.01 - 35300.72)	0.422
1466	A32*B27*DR15	A32	B27	DR15	8.39013e-05	0.000106829	0.401384	0.699519	1	0.902653	1	1	0	0.785358	0.0161982	38.0777	0	0	53.3368	1.1009	A32*B27*DR15	0.08	0.11	0.79 (0.02 - 38.08)	1
841	A25*B44*DR11	A25	B44	DR11	6.85316e-06	0.00014998	0.0327855	0.982071	1	0.426484	1	1	0	0.0456872	7.6005e-07	2746.29	0	0	53.3368	1.01486	A25*B44*DR11	0.01	0.15	0.05 (0 - 2746.29)	1
1676	A66*B49*DR11	A66	B49	DR11	2.16033e-13	0.000152718	1.0335e-09	1	1	0.392666	1	1	0	1.41437e-09	0	#DIV/0!	0	0	53.3368	1	A66*B49*DR11	0	0.15	#DIV/0!	1
